# Supplementary material for: [2-(Diphenyl­phosphan­yl)benzene­thiol­ato-κ2 P,S](pyridine-2-thiol­ato-κS)(triphenyl­phosphine-κP)palladium(II)
Source: Acta Crystallogr Sect E Struct Rep Online. 2010 Aug 28;66(Pt 9):m1170–1. doi: 10.1107/S160053681003357X (PMC3008042; doi:10.1107/S160053681003357X)
Supplement: Supplementary file 2 [file e-66-m1170-Isup2.hkl]

# 
# h,k,l, Fc-squared, Fo-squared, sigma(Fo-squared) and status flag 
# 
data_I
_shelx_title '   sir97  ----  250MMD06  in P-1' 
_shelx_refln_list_code          4 
_shelx_F_calc_maximum      213.43 
_exptl_crystal_F_000       788.00 
_reflns_d_resolution_high  0.8295 
 
loop_ 
 _symmetry_equiv_pos_as_xyz 
 'x, y, z' 
 '-x, -y, -z' 
 
_cell_length_a    11.3990 
_cell_length_b    12.1780 
_cell_length_c    13.4670 
_cell_angle_alpha  83.623 
_cell_angle_beta   76.379 
_cell_angle_gamma  75.135 
 
_shelx_F_squared_multiplier     1.000 
 
loop_ 
 _refln_index_h 
 _refln_index_k 
 _refln_index_l 
 _refln_F_squared_calc 
 _refln_F_squared_meas 
 _refln_F_squared_sigma 
 _refln_observed_status 
   1   0   0      784.92      725.93     28.98 o 
   2   0   0    25635.71    29287.74    784.72 o 
   3   0   0      110.43      142.07     11.97 o 
   4   0   0      198.89      192.81     15.30 o 
   5   0   0     1794.77     1875.34     63.03 o 
   6   0   0      916.71      824.60     59.19 o 
   7   0   0      914.15      797.68     37.49 o 
   8   0   0      589.02      625.30     35.72 o 
   9   0   0       23.47        6.61     24.28 o 
  10   0   0       85.49       34.80     29.35 o 
  11   0   0       20.64       10.42     29.95 o 
  12   0   0       58.20       83.33     35.93 o 
 -12   1   0      297.94      237.28     44.98 o 
 -11   1   0       53.14       74.10     35.94 o 
 -10   1   0      265.11      257.42     44.20 o 
  -9   1   0        3.73        9.53     22.96 o 
  -8   1   0      425.58      398.32     52.58 o 
  -7   1   0      872.46      864.84     39.21 o 
  -6   1   0     3779.53     3669.37    114.13 o 
  -5   1   0     6871.50     7160.95    204.55 o 
  -4   1   0     3744.45     3668.45    108.63 o 
  -3   1   0     1904.98     1732.34     54.54 o 
  -2   1   0     2520.32     2774.09    100.16 o 
  -1   1   0    11629.38    13280.34    436.16 o 
   0   1   0      382.51      534.67     17.00 o 
   1   1   0    11265.53    13346.36    436.02 o 
   2   1   0      557.93      554.16     20.28 o 
   3   1   0     9573.00     9963.97    273.27 o 
   4   1   0       16.77       38.96      9.80 o 
   5   1   0       42.64       25.36     10.30 o 
   6   1   0        9.98        2.87      9.85 o 
   7   1   0     1601.37     1508.38     59.03 o 
   8   1   0       13.80       19.50     20.84 o 
   9   1   0       11.47       41.22     30.42 o 
  10   1   0       15.35       62.44     25.81 o 
  11   1   0        0.20       -6.75     25.96 o 
  12   1   0       48.15       35.35     29.39 o 
  13   1   0       74.72       67.11     33.77 o 
 -12   2   0        4.48       18.57     32.85 o 
 -11   2   0      833.28      847.08    147.85 o 
 -10   2   0       20.00       -1.43     26.14 o 
  -9   2   0      515.93      613.59     56.30 o 
  -8   2   0      123.17      120.42     33.64 o 
  -7   2   0     3256.36     3185.00    134.89 o 
  -6   2   0     1622.84     1494.14     88.66 o 
  -5   2   0     8709.93     8330.07    236.76 o 
  -4   2   0     6658.27     6712.92    191.36 o 
  -3   2   0     2331.74     2367.54     71.85 o 
  -2   2   0      723.49      711.27     26.20 o 
  -1   2   0     4530.80     4912.60    167.64 o 
   0   2   0      920.35      885.36     28.85 o 
   1   2   0     1650.74     1605.73     48.68 o 
   2   2   0     1986.67     1984.67     59.59 o 
   3   2   0     1033.67     1001.92     55.60 o 
   4   2   0      967.56      957.11     36.40 o 
   5   2   0      329.30      316.03     25.92 o 
   6   2   0      906.65      725.55     41.04 o 
   7   2   0      194.33      189.26     21.03 o 
   8   2   0     1749.58     1602.49     63.41 o 
   9   2   0       14.33       -4.17     15.47 o 
  10   2   0      368.67      402.21     37.50 o 
  11   2   0       48.13       50.28     28.54 o 
  12   2   0      254.77      307.30     49.93 o 
  13   2   0      314.63      370.13     56.14 o 
 -12   3   0      488.06      544.04     66.49 o 
 -11   3   0       72.64       78.25     46.48 o 
 -10   3   0     1178.47     1399.13     88.46 o 
  -9   3   0        0.23      -20.52     20.52 o 
  -8   3   0      738.22      825.00    129.16 o 
  -7   3   0        6.67      -16.74     16.74 o 
  -6   3   0     1345.53     1113.78     62.08 o 
  -5   3   0       69.40      136.92     23.70 o 
  -4   3   0     7286.39     7807.20    221.68 o 
  -3   3   0       15.33        0.43      6.94 o 
  -2   3   0       29.48       45.42     10.65 o 
  -1   3   0       39.77       27.29      9.25 o 
   0   3   0    11673.47    13598.67    369.58 o 
   1   3   0     1930.49     2215.25     66.78 o 
   2   3   0      929.45      968.77     34.04 o 
   3   3   0     1286.51     1296.25     44.01 o 
   4   3   0        1.43        1.12      7.64 o 
   5   3   0       83.68      110.36     15.36 o 
   6   3   0      163.58      146.78     18.14 o 
   7   3   0     3010.92     2754.13     92.20 o 
   8   3   0       96.75      141.86     20.92 o 
   9   3   0     3214.22     2959.51    103.56 o 
  10   3   0      187.58      181.94     31.52 o 
  11   3   0      314.04      287.10     47.90 o 
  12   3   0      239.57      240.62     44.30 o 
  13   3   0      347.10      423.55     64.66 o 
 -11   4   0      366.92      443.78     59.49 o 
 -10   4   0       13.45       27.22     24.95 o 
  -9   4   0      632.88      700.66     57.48 o 
  -8   4   0      225.73      192.43     34.45 o 
  -7   4   0      177.79      215.48     35.60 o 
  -6   4   0      118.39       99.32     25.15 o 
  -5   4   0     1459.69     1385.09     70.93 o 
  -4   4   0        1.67       -0.40     12.32 o 
  -3   4   0     4107.02     4034.18    121.72 o 
  -2   4   0       43.25       60.63     11.40 o 
  -1   4   0       82.61       95.26     27.47 o 
   0   4   0      283.90      260.68     16.97 o 
   1   4   0     1502.62     1489.09     49.54 o 
   2   4   0    14839.92    17252.15    469.21 o 
   3   4   0     5151.46     5292.44    152.24 o 
   4   4   0     4911.64     5087.48    148.38 o 
   5   4   0     2455.61     2413.79     78.56 o 
   6   4   0     3960.97     3908.01    121.41 o 
   7   4   0      454.75      397.62     27.02 o 
   8   4   0     3010.29     2937.42    100.31 o 
   9   4   0      154.90      196.79     32.14 o 
  10   4   0      812.47      899.13     49.19 o 
  11   4   0        2.16       -0.19     21.22 o 
  12   4   0      168.08      166.70     37.91 o 
  13   4   0       17.89       55.81     35.78 o 
 -11   5   0        2.86        8.53     28.57 o 
 -10   5   0      188.64      270.23     73.45 o 
  -9   5   0      160.57      143.36     34.51 o 
  -8   5   0       99.57      191.78     85.15 o 
  -7   5   0       78.22      124.68     29.21 o 
  -6   5   0        1.57       12.18     19.23 o 
  -5   5   0        6.39       29.88     20.32 o 
  -4   5   0     3077.25     2891.20     93.96 o 
  -3   5   0      385.31      380.38     27.07 o 
  -2   5   0     2575.94     2463.32     80.04 o 
  -1   5   0        5.32        4.82      9.42 o 
   0   5   0     1285.35     1148.61     42.93 o 
   1   5   0       69.69       91.57     16.78 o 
   2   5   0    19928.05    21460.54    583.27 o 
   3   5   0     2493.44     2622.17     83.12 o 
   4   5   0     5393.18     5216.62    164.59 o 
   5   5   0     3026.91     3029.12     96.35 o 
   6   5   0       39.67       37.91     17.67 o 
   7   5   0      721.06      655.09     52.98 o 
   8   5   0      797.87      788.16     40.90 o 
   9   5   0     1378.83     1345.48     60.57 o 
  10   5   0      886.38      802.69     46.98 o 
  11   5   0      175.54      184.29     30.83 o 
  12   5   0        8.29       65.07     34.76 o 
  13   5   0       22.66        9.96     42.78 o 
 -10   6   0      118.30      162.36     42.35 o 
  -9   6   0       64.65       64.46     30.52 o 
  -8   6   0      110.71      145.40     37.53 o 
  -7   6   0       41.68       24.22     23.90 o 
  -6   6   0      318.16      336.92     44.54 o 
  -5   6   0      600.83      722.02     53.08 o 
  -4   6   0      252.43      251.01     24.31 o 
  -3   6   0     4756.22     4669.52    143.43 o 
  -2   6   0      243.41      225.85     38.43 o 
  -1   6   0     8363.95     8440.46    240.65 o 
   0   6   0      124.60      119.59     16.95 o 
   1   6   0     4123.22     3684.13    113.46 o 
   2   6   0     3163.40     3117.27     98.09 o 
   3   6   0     7543.50     7128.21    205.21 o 
   4   6   0      244.91      283.38     24.17 o 
   5   6   0     4071.23     3924.45    122.34 o 
   6   6   0      303.22      310.41     38.55 o 
   7   6   0        3.05        9.62     23.55 o 
   8   6   0      502.21      478.47     34.90 o 
   9   6   0      377.20      375.86     42.75 o 
  10   6   0       59.68       64.08     22.21 o 
  11   6   0      327.45      357.09     38.67 o 
  12   6   0        3.44       -7.49     29.88 o 
  13   6   0        0.92       40.82     49.20 o 
  -9   7   0      351.97      415.44     55.88 o 
  -8   7   0      343.59      431.63     63.44 o 
  -7   7   0      705.15      730.94     65.03 o 
  -6   7   0      250.57      259.85     42.49 o 
  -5   7   0      793.98      734.44     56.47 o 
  -4   7   0     1107.97     1138.23    114.62 o 
  -3   7   0     1647.24     1705.72     93.94 o 
  -2   7   0     5803.09     5832.25    175.34 o 
  -1   7   0      288.77      329.57     28.08 o 
   0   7   0     2955.77     2818.20     93.15 o 
   1   7   0       73.10       86.11     15.52 o 
   2   7   0       65.69       29.88     16.05 o 
   3   7   0       86.42       96.89     16.43 o 
   4   7   0     1315.21     1269.13     51.32 o 
   5   7   0        4.09       15.16     13.08 o 
   6   7   0      206.01      201.28     24.02 o 
   7   7   0       50.17       65.91     18.56 o 
   8   7   0        1.87       38.99     27.41 o 
   9   7   0        9.43       27.28     24.45 o 
  10   7   0      260.31      262.48     44.29 o 
  11   7   0      186.34      186.65     39.26 o 
  12   7   0       54.45        9.87     42.34 o 
  -9   8   0       16.84       68.23     33.20 o 
  -8   8   0      669.87      801.91    110.38 o 
  -7   8   0      158.47      109.15     37.02 o 
  -6   8   0      579.49      605.50     63.59 o 
  -5   8   0      584.02      668.62     90.70 o 
  -4   8   0       24.55        2.36     56.01 o 
  -3   8   0      330.62      376.56     33.15 o 
  -2   8   0     3578.45     3385.50    112.16 o 
  -1   8   0     1174.37     1067.85     66.73 o 
   0   8   0      940.39     1008.67     45.52 o 
   1   8   0        7.49       38.48     13.72 o 
   2   8   0      280.24      245.50     28.36 o 
   3   8   0      130.17      171.59     22.23 o 
   4   8   0       16.94       28.43     16.15 o 
   5   8   0      720.44      793.58     59.90 o 
   6   8   0       59.43       25.90     25.26 o 
   7   8   0      429.08      451.28     35.84 o 
   8   8   0       82.03       91.67     21.23 o 
   9   8   0       66.57       84.60     23.49 o 
  10   8   0      102.86      135.99     38.35 o 
  11   8   0      495.47      605.68     98.89 o 
  12   8   0      116.84       92.12     38.80 o 
  -8   9   0        2.68       47.60     34.43 o 
  -7   9   0      716.10      770.04     70.15 o 
  -6   9   0       35.39        8.92     31.56 o 
  -5   9   0       54.03       48.72     29.38 o 
  -4   9   0      334.80      252.59     44.03 o 
  -3   9   0       45.84      102.98     40.28 o 
  -2   9   0       24.94       35.04     18.67 o 
  -1   9   0      403.65      350.95     33.02 o 
   0   9   0       46.91       71.06     19.24 o 
   1   9   0      350.00      406.38     38.33 o 
   2   9   0      298.71      389.42     30.97 o 
   3   9   0      264.04      265.82     27.85 o 
   4   9   0     1245.50     1185.29     61.95 o 
   5   9   0      539.05      544.94     36.56 o 
   6   9   0     1453.90     1417.13     90.15 o 
   7   9   0      340.77      344.11     40.68 o 
   8   9   0     1183.43     1181.98     68.43 o 
   9   9   0      150.81      118.04     35.57 o 
  10   9   0     1119.17     1018.39     76.03 o 
  11   9   0       55.31       48.07     34.36 o 
  12   9   0      854.28      819.54     75.91 o 
  -7  10   0       39.34       60.57     33.46 o 
  -6  10   0      110.73      103.05    108.86 o 
  -5  10   0       66.97       86.19     34.19 o 
  -4  10   0       46.91       46.58     29.70 o 
  -3  10   0        5.46       33.09     49.39 o 
  -2  10   0      147.58      158.64     27.58 o 
  -1  10   0       95.13       74.73     81.45 o 
   0  10   0      949.08      912.54     52.62 o 
   1  10   0      303.58      417.23     42.39 o 
   2  10   0      471.97      434.79     47.27 o 
   3  10   0      895.93      790.05     43.54 o 
   4  10   0      578.79      676.62     41.30 o 
   5  10   0     1786.74     1741.43    106.88 o 
   6  10   0     2058.90     2170.10     84.94 o 
   7  10   0     1828.30     1955.51     80.77 o 
   8  10   0       98.81      125.19     35.56 o 
   9  10   0      344.10      370.35     63.16 o 
  10  10   0        3.60       18.45     31.94 o 
  11  10   0      438.67      434.79     60.92 o 
  -6  11   0       67.73       38.19     33.97 o 
  -5  11   0      126.28      176.84     58.95 o 
  -4  11   0       28.62       -5.12     41.45 o 
  -3  11   0        7.48        9.10     29.69 o 
  -2  11   0        6.19        5.41     31.76 o 
  -1  11   0      810.19      798.07     46.49 o 
   0  11   0       15.18       56.09     45.77 o 
   1  11   0     2371.64     2304.19     88.93 o 
   2  11   0       99.79      168.22     47.71 o 
   3  11   0      829.98      818.44     49.26 o 
   4  11   0      753.16      748.28     45.03 o 
   5  11   0      425.89      420.47     40.56 o 
   6  11   0      770.79      797.15     47.81 o 
   7  11   0      818.98      826.65    101.89 o 
   8  11   0      784.13      890.18     70.32 o 
   9  11   0       32.28       36.35     33.23 o 
  10  11   0       83.43       66.51     40.52 o 
  -4  12   0      206.51      258.89     48.87 o 
  -3  12   0       80.02       24.93     31.72 o 
  -2  12   0      217.27      254.67     64.22 o 
  -1  12   0       17.27       38.23     24.21 o 
   0  12   0     1434.39     1469.33     84.30 o 
   1  12   0        0.04       25.73     22.11 o 
   2  12   0     1555.80     1909.40    312.22 o 
   3  12   0       39.72       31.58     26.74 o 
   4  12   0      112.00      124.61     29.83 o 
   5  12   0       21.06       23.15     22.18 o 
   6  12   0       47.10       89.29     36.27 o 
   7  12   0        8.83      -13.93     30.26 o 
   8  12   0       54.61       72.60     37.56 o 
   9  12   0       11.65      -14.94     28.96 o 
  -3  13   0      299.64      284.68    117.40 o 
  -2  13   0       35.48      -13.55     43.87 o 
  -1  13   0      249.52     1735.21    143.47 o 
   0  13   0      147.50      117.80     30.65 o 
   1  13   0      544.85      590.94     48.13 o 
   2  13   0       88.73       81.80     30.68 o 
   3  13   0      451.10      477.66     48.95 o 
   4  13   0        4.33       44.00     40.40 o 
   5  13   0       62.48       64.52     36.27 o 
   6  13   0       21.11       36.41     47.03 o 
   7  13   0      133.92      150.93     56.66 o 
   8  13   0       35.69       45.72     57.48 o 
   0  14   0       51.72       -5.72     38.35 o 
   1  14   0       25.98       54.87     36.19 o 
   2  14   0       63.55       86.81     40.53 o 
   3  14   0      189.85      221.72     53.94 o 
   4  14   0       95.24        9.58     54.10 o 
   5  14   0       57.09      113.75     55.52 o 
   6  14   0       95.86       49.75     50.94 o 
  -6 -14   1       57.95      160.51     61.01 o 
  -5 -14   1       55.80       43.71     50.73 o 
  -4 -14   1       49.26       37.39     47.24 o 
  -3 -14   1       38.62       76.52     39.43 o 
  -2 -14   1      134.03      134.58     40.73 o 
  -1 -14   1       46.06       75.40     47.73 o 
   0 -14   1        0.97        5.59     39.81 o 
  -8 -13   1       34.14      -14.10     34.67 o 
  -7 -13   1        0.05      -14.97     42.94 o 
  -6 -13   1        6.57       27.16     45.17 o 
  -5 -13   1       33.17       71.59     38.09 o 
  -4 -13   1       70.53       49.86     33.69 o 
  -3 -13   1       36.89       40.18     34.14 o 
  -2 -13   1      619.87      628.17     65.63 o 
  -1 -13   1      122.21      124.73     35.26 o 
   0 -13   1      156.84      219.43     35.81 o 
   1 -13   1      121.43      103.27     40.54 o 
   2 -13   1      277.02      366.85     57.11 o 
  -9 -12   1      143.58      126.49     61.01 o 
  -8 -12   1       50.00       29.94     50.24 o 
  -7 -12   1      364.85      469.22     89.86 o 
  -6 -12   1       11.33       27.91     33.96 o 
  -5 -12   1      208.20      262.01     44.15 o 
  -4 -12   1       11.97       29.79     22.83 o 
  -3 -12   1      764.90      771.21     46.82 o 
  -2 -12   1        0.09      -13.66     20.83 o 
  -1 -12   1     1308.01     1256.47     75.04 o 
   0 -12   1        0.03        3.56     23.24 o 
   1 -12   1      582.92      664.71     51.02 o 
   2 -12   1        2.34       23.42     47.11 o 
   3 -12   1      322.67      327.38     71.03 o 
   4 -12   1      365.26      459.99     63.68 o 
 -10 -11   1        6.70       72.88     46.48 o 
  -9 -11   1      117.20      118.00     55.03 o 
  -8 -11   1      426.76      415.95     56.04 o 
  -7 -11   1      589.52      602.46     74.08 o 
  -6 -11   1     1033.96     1004.24     55.67 o 
  -5 -11   1     1308.93     1258.08    109.89 o 
  -4 -11   1      625.72      588.99     41.71 o 
  -3 -11   1      818.93      781.47     45.90 o 
  -2 -11   1     1724.30     1663.56     71.20 o 
  -1 -11   1       54.28       56.74     24.05 o 
   0 -11   1     1396.39     1327.27     62.09 o 
   1 -11   1        2.56       39.97     21.29 o 
   2 -11   1       11.33       16.91     20.33 o 
   3 -11   1        0.25       28.17     24.32 o 
   4 -11   1      200.04      190.90     62.32 o 
   5 -11   1      113.99      158.40     43.39 o 
   6 -11   1       78.15       64.11     36.59 o 
 -11 -10   1       12.01      -14.97     35.26 o 
 -10 -10   1      197.85      193.22     61.99 o 
  -9 -10   1        7.30       26.03     33.48 o 
  -8 -10   1      689.99      729.72     62.85 o 
  -7 -10   1     1189.89     1149.42     58.18 o 
  -6 -10   1     2194.64     2124.76    117.48 o 
  -5 -10   1      743.20      839.86     47.11 o 
  -4 -10   1     2450.17     2358.37     88.64 o 
  -3 -10   1      637.97      609.63     39.62 o 
  -2 -10   1      858.19      778.69     50.85 o 
  -1 -10   1     1002.76      976.88     58.89 o 
   0 -10   1      137.65      138.03     28.69 o 
   1 -10   1      192.48      218.16     51.75 o 
   2 -10   1       77.24       91.40     22.50 o 
   3 -10   1      180.26      166.95     35.91 o 
   4 -10   1       23.14       -8.76     38.32 o 
   5 -10   1      259.73      266.35    100.94 o 
   6 -10   1        2.60       49.52     34.28 o 
   7 -10   1      159.13      157.75     42.53 o 
 -11  -9   1      529.58      507.44     62.99 o 
 -10  -9   1      109.55      152.34     55.60 o 
  -9  -9   1     1008.46      863.93     66.83 o 
  -8  -9   1      265.85      202.05     33.43 o 
  -7  -9   1     1729.55     1692.39     79.76 o 
  -6  -9   1      258.22      355.12     41.26 o 
  -5  -9   1      150.19      174.14     26.55 o 
  -4  -9   1        3.51        9.14     14.68 o 
  -3  -9   1        8.97       14.24     15.15 o 
  -2  -9   1       56.17       21.76     27.43 o 
  -1  -9   1      497.08      573.21     44.60 o 
   0  -9   1     1757.14     1684.03     66.97 o 
   1  -9   1       64.94       73.66     19.92 o 
   2  -9   1       16.51       13.25     16.04 o 
   3  -9   1        4.22       15.32     24.24 o 
   4  -9   1       75.19       85.78     40.71 o 
   5  -9   1        8.46       -5.44     27.82 o 
   6  -9   1      653.30      831.23     72.04 o 
   7  -9   1       16.79       28.20     33.70 o 
   8  -9   1      366.36      527.26     67.06 o 
 -12  -8   1      343.41      308.07     52.79 o 
 -11  -8   1      136.03      116.35     55.68 o 
 -10  -8   1      114.55      177.02     40.75 o 
  -9  -8   1      229.17      273.80     34.06 o 
  -8  -8   1      438.91      499.15     51.86 o 
  -7  -8   1        9.60       16.85     23.02 o 
  -6  -8   1      327.55      394.35     34.70 o 
  -5  -8   1      265.35      230.24     26.31 o 
  -4  -8   1       63.15       49.96     16.65 o 
  -3  -8   1       48.63       64.12     16.32 o 
  -2  -8   1       47.91       60.36     15.24 o 
  -1  -8   1      608.51      524.36     49.43 o 
   0  -8   1     1040.23     1067.72     47.60 o 
   1  -8   1     3197.51     3340.15    146.55 o 
   2  -8   1      515.53      574.60     51.92 o 
   3  -8   1      305.30      518.39    121.70 o 
   4  -8   1      265.11      270.11     41.38 o 
   5  -8   1       61.60       75.20     29.07 o 
   6  -8   1      143.60      169.17     38.74 o 
   7  -8   1     1406.65     1595.34     95.96 o 
   8  -8   1       34.70       89.56     61.23 o 
   9  -8   1      285.30      269.28     87.33 o 
 -12  -7   1       85.11       93.10     36.99 o 
 -11  -7   1      383.64      370.19     53.24 o 
 -10  -7   1       37.04        7.79     34.21 o 
  -9  -7   1        8.93       -8.85     30.51 o 
  -8  -7   1      386.10      377.12     35.07 o 
  -7  -7   1      119.49      155.37     25.33 o 
  -6  -7   1       74.05       85.66     23.67 o 
  -5  -7   1     2130.35     2003.14     73.05 o 
  -4  -7   1      820.16      827.61     53.23 o 
  -3  -7   1     1404.12     1321.65     52.80 o 
  -2  -7   1        0.54        5.47     11.62 o 
  -1  -7   1     1583.63     1621.14     60.26 o 
   0  -7   1      319.00      321.28     27.48 o 
   1  -7   1     6143.15     6410.58    190.12 o 
   2  -7   1     2955.50     2983.40     99.19 o 
   3  -7   1     2790.50     2686.28     92.49 o 
   4  -7   1      808.15      792.40     40.65 o 
   5  -7   1      120.02       93.96     60.22 o 
   6  -7   1     1136.60     1030.25     69.42 o 
   7  -7   1       54.01       78.79     30.43 o 
   8  -7   1      519.82      625.26     66.97 o 
   9  -7   1       14.66       39.41     31.31 o 
 -12  -6   1       48.66       66.73     35.90 o 
 -11  -6   1      125.26      194.03     33.11 o 
 -10  -6   1      541.04      554.99     44.65 o 
  -9  -6   1      190.33      209.31     28.65 o 
  -8  -6   1       27.56       45.09     17.49 o 
  -7  -6   1       10.74       24.22     14.13 o 
  -6  -6   1     1031.73     1014.54     45.97 o 
  -5  -6   1      577.99      625.52     33.02 o 
  -4  -6   1    10221.90    10037.49    284.37 o 
  -3  -6   1        5.60       -0.12     11.74 o 
  -2  -6   1     4165.17     3927.45    120.25 o 
  -1  -6   1       65.43       40.52     13.43 o 
   0  -6   1     7781.63     7912.78    226.52 o 
   1  -6   1     1039.23     1103.07     45.38 o 
   2  -6   1     6652.67     6562.27    192.36 o 
   3  -6   1       61.44       69.47     15.33 o 
   4  -6   1     1019.39     1037.30     45.84 o 
   5  -6   1        2.84       11.57     22.10 o 
   6  -6   1      160.71       98.49     63.08 o 
   7  -6   1        3.49       38.55     23.08 o 
   8  -6   1      647.65      646.66    191.29 o 
   9  -6   1      309.65      266.53     64.82 o 
  10  -6   1        4.42       -1.02     28.62 o 
 -13  -5   1       13.11       42.24     45.23 o 
 -12  -5   1       39.81       42.37     31.32 o 
 -11  -5   1      255.54      271.44     40.09 o 
 -10  -5   1      549.56      523.59     67.39 o 
  -9  -5   1      780.92      741.76     44.93 o 
  -8  -5   1      494.31      432.59     50.69 o 
  -7  -5   1      525.93      526.34     32.22 o 
  -6  -5   1     2050.88     1927.92     69.56 o 
  -5  -5   1     3964.00     3770.36    117.49 o 
  -4  -5   1     5113.37     5137.53    152.19 o 
  -3  -5   1     8612.17     8601.44    242.86 o 
  -2  -5   1     3117.12     2959.36     91.82 o 
  -1  -5   1     3395.86     3473.15    105.27 o 
   0  -5   1       94.23       99.15     14.20 o 
   1  -5   1      627.18      649.62     30.45 o 
   2  -5   1      387.55      398.75     24.48 o 
   3  -5   1     3691.39     3397.03    106.72 o 
   4  -5   1      328.24      328.69     25.20 o 
   5  -5   1      606.35      565.55     43.08 o 
   6  -5   1      103.21      126.11     29.30 o 
   7  -5   1      107.30       83.94     35.02 o 
   8  -5   1        2.17       -0.15     24.38 o 
   9  -5   1      146.40      201.46     38.51 o 
  10  -5   1       52.84       65.38     30.58 o 
  11  -5   1       23.32       63.21     47.95 o 
 -13  -4   1       61.68       63.62     32.69 o 
 -12  -4   1        4.61       53.80     28.36 o 
 -11  -4   1      469.10      590.78     49.90 o 
 -10  -4   1       18.94       12.76     23.94 o 
  -9  -4   1     2212.67     2193.01     84.09 o 
  -8  -4   1      549.87      522.29     33.54 o 
  -7  -4   1     2684.74     2701.44    111.54 o 
  -6  -4   1     1173.47     1051.65     45.86 o 
  -5  -4   1     3041.95     3089.65     98.00 o 
  -4  -4   1     1722.24     1621.03     56.62 o 
  -3  -4   1     3624.07     3629.32    108.47 o 
  -2  -4   1      948.77      839.67     32.70 o 
  -1  -4   1      845.10      873.45     33.41 o 
   0  -4   1     1396.42     1519.59     50.98 o 
   1  -4   1      663.20      537.03     33.82 o 
   2  -4   1      501.66      492.03     24.70 o 
   3  -4   1        0.78       -0.56      9.68 o 
   4  -4   1     1270.79     1152.34     52.65 o 
   5  -4   1       60.73       89.92     22.98 o 
   6  -4   1       45.65       94.01     31.89 o 
   7  -4   1       25.64       15.27     22.56 o 
   8  -4   1      495.55      661.82    139.39 o 
   9  -4   1       90.99       73.16     36.22 o 
  10  -4   1      802.20      867.15     85.18 o 
  11  -4   1       96.88      102.61     33.43 o 
 -13  -3   1       64.15       97.58     38.92 o 
 -12  -3   1      475.14      495.14     60.05 o 
 -11  -3   1       53.98       87.81     29.52 o 
 -10  -3   1     1480.80     1515.92     67.08 o 
  -9  -3   1        5.40       42.10     17.72 o 
  -8  -3   1     2878.03     2778.02     96.55 o 
  -7  -3   1      157.67      190.07     22.61 o 
  -6  -3   1     2963.26     2955.48     95.97 o 
  -5  -3   1        2.86       -5.44      8.95 o 
  -4  -3   1     1120.75     1050.51     40.11 o 
  -3  -3   1     4367.82     4589.69    132.85 o 
  -2  -3   1      633.45      610.26     25.06 o 
  -1  -3   1     6194.65     6543.52    182.11 o 
   0  -3   1     2204.45     2399.49     72.13 o 
   1  -3   1      128.10      158.46     20.28 o 
   2  -3   1     1222.18     1310.96     54.36 o 
   3  -3   1     5643.39     6075.90    173.56 o 
   4  -3   1      290.24      264.09     19.63 o 
   5  -3   1     1785.14     1742.66     71.92 o 
   6  -3   1      113.28      133.30     16.67 o 
   7  -3   1      920.18      850.27     57.20 o 
   8  -3   1      600.20      557.49     50.91 o 
   9  -3   1     1493.34     1541.45     87.93 o 
  10  -3   1       98.32      162.76     47.62 o 
  11  -3   1      758.72      877.32     68.80 o 
  12  -3   1       72.89       86.40     33.25 o 
 -13  -2   1      179.64      183.14     43.33 o 
 -12  -2   1      106.05       93.56     79.65 o 
 -11  -2   1      125.88      120.16     36.04 o 
 -10  -2   1       24.60       43.58     37.17 o 
  -9  -2   1     2342.84     2150.79    108.95 o 
  -8  -2   1      168.74      182.49     25.07 o 
  -7  -2   1     1620.94     1519.97     58.97 o 
  -6  -2   1       33.72       42.20     13.04 o 
  -5  -2   1      901.73      990.94     39.84 o 
  -4  -2   1       30.63       44.99     11.04 o 
  -3  -2   1     2576.65     2624.61     81.08 o 
  -2  -2   1     9427.83    10608.38    289.56 o 
  -1  -2   1     1516.78     1571.63     47.84 o 
   0  -2   1       39.10       50.44      8.78 o 
   1  -2   1      757.00      736.97     26.66 o 
   2  -2   1       95.88      115.57     11.66 o 
   3  -2   1     3766.50     3993.29    116.28 o 
   4  -2   1     3246.36     3131.23     95.23 o 
   5  -2   1     4636.83     4565.10    136.82 o 
   6  -2   1     5278.76     5073.47    153.07 o 
   7  -2   1       45.38       91.78     15.80 o 
   8  -2   1      936.46      990.28     79.27 o 
   9  -2   1        0.14       28.88     24.21 o 
  10  -2   1     1274.43     1319.47     80.99 o 
  11  -2   1        7.48       54.45     26.83 o 
  12  -2   1      142.22      189.93     46.64 o 
 -12  -1   1        1.77      -20.39     26.77 o 
 -11  -1   1        5.08       15.66     28.62 o 
 -10  -1   1        2.22      -13.26     22.94 o 
  -9  -1   1        8.23        7.55     22.61 o 
  -8  -1   1      788.25      822.08     73.74 o 
  -7  -1   1       11.49       26.39     13.43 o 
  -6  -1   1      356.54      306.75     25.59 o 
  -5  -1   1      174.74      227.26     19.83 o 
  -4  -1   1     1653.34     1836.94     60.37 o 
  -3  -1   1      424.40      395.34     19.23 o 
  -2  -1   1    25475.85    28559.13    765.86 o 
  -1  -1   1      162.42      168.81     11.59 o 
   0  -1   1    16926.77    19327.60    636.89 o 
   1  -1   1     1006.13     1076.91     33.49 o 
   2  -1   1     3979.08     4300.48    148.69 o 
   3  -1   1     1627.21     1700.74     54.48 o 
   4  -1   1     9176.99     9774.91    332.11 o 
   5  -1   1     9014.01     9319.82    262.96 o 
   6  -1   1     6899.39     6839.46    232.87 o 
   7  -1   1     1264.33     1291.49     51.80 o 
   8  -1   1      236.87      237.24     24.54 o 
   9  -1   1      135.49      155.26     32.23 o 
  10  -1   1      197.78      163.50     72.33 o 
  11  -1   1      562.47      633.43     91.33 o 
  12  -1   1       16.90       92.71     35.46 o 
 -12   0   1        2.29        4.52     28.34 o 
 -11   0   1        7.17       30.79     30.46 o 
 -10   0   1       48.44       76.66     32.02 o 
  -9   0   1        7.07       35.93     25.16 o 
  -8   0   1       54.35       67.44     18.40 o 
  -7   0   1     1163.89     1177.35     48.75 o 
  -6   0   1       88.00      104.61     15.36 o 
  -5   0   1     3415.08     3635.30    110.82 o 
  -4   0   1       74.95      102.76     17.67 o 
  -3   0   1      212.54      214.65     21.23 o 
  -2   0   1     9355.64    10576.74    287.72 o 
  -1   0   1    34205.45    40990.47   1096.04 o 
   0   0   1        2.01        2.90      4.13 o 
   1   0   1    29681.68    35187.68    940.08 o 
   2   0   1      651.89      717.14     31.35 o 
   3   0   1     7930.33     8277.66    228.86 o 
   4   0   1     2218.90     2386.16     74.46 o 
   5   0   1     6135.92     6408.21    184.87 o 
   6   0   1      424.45      407.08     33.12 o 
   7   0   1      876.63      928.18     41.75 o 
   8   0   1       92.86      101.68     19.15 o 
   9   0   1        1.64       14.23     22.07 o 
  10   0   1       24.23       26.51     60.88 o 
  11   0   1      120.99      100.28     39.39 o 
  12   0   1       49.80       78.76     36.91 o 
  13   0   1       70.26      138.31     39.67 o 
 -12   1   1       22.00       -3.79     29.06 o 
 -11   1   1      177.35      154.04     66.92 o 
 -10   1   1        1.97      -12.14     22.75 o 
  -9   1   1      140.81      185.18     35.04 o 
  -8   1   1      155.45      161.82     43.73 o 
  -7   1   1     2577.82     2464.95     83.50 o 
  -6   1   1     3586.79     3734.09    115.36 o 
  -5   1   1     3073.91     3091.52     95.49 o 
  -4   1   1     2486.85     2408.31     74.92 o 
  -3   1   1      531.12      426.93     18.37 o 
  -2   1   1     1095.50      943.77     41.45 o 
  -1   1   1     3029.46     3244.32    112.82 o 
   0   1   1    15445.60    18742.69    616.00 o 
   1   1   1     1838.89     2038.42     72.55 o 
   2   1   1     2407.71     2687.66     76.97 o 
   3   1   1     3190.79     3267.16     95.11 o 
   4   1   1     4176.46     4290.26    124.72 o 
   5   1   1      414.82      409.72     24.47 o 
   6   1   1     3391.26     3087.82     98.14 o 
   7   1   1      921.46      913.49     46.24 o 
   8   1   1      138.87      173.69     26.35 o 
   9   1   1       68.81       95.26     20.74 o 
  10   1   1       37.32       85.71     29.46 o 
  11   1   1      251.80      282.76     45.66 o 
  12   1   1      132.48      103.01     38.78 o 
  13   1   1      204.54      179.87     45.88 o 
 -12   2   1      578.61      725.72     77.76 o 
 -11   2   1       20.17      -10.03     25.24 o 
 -10   2   1      784.44      832.06     76.66 o 
  -9   2   1        7.58       42.70     36.96 o 
  -8   2   1      638.18      359.48    129.32 o 
  -7   2   1      473.94      489.58     45.07 o 
  -6   2   1     5576.80     5645.89    212.19 o 
  -5   2   1     2279.97     2227.78     96.04 o 
  -4   2   1     1930.31     1945.35     82.95 o 
  -3   2   1      471.01      359.79     26.43 o 
  -2   2   1      812.28      746.35     36.98 o 
  -1   2   1     8826.23     9276.20    253.58 o 
   0   2   1     1573.70     1568.42     58.83 o 
   1   2   1      505.58      543.97     19.62 o 
   2   2   1     2585.27     2378.09     87.76 o 
   3   2   1     1151.86     1256.43     41.95 o 
   4   2   1     2537.46     2442.80     75.41 o 
   5   2   1      459.39      553.56     26.72 o 
   6   2   1       53.99       61.59     13.93 o 
   7   2   1     5465.50     5238.62    158.34 o 
   8   2   1      124.80      142.66     43.31 o 
   9   2   1      537.80      513.48     36.30 o 
  10   2   1      570.88      509.60     59.67 o 
  11   2   1       98.53      117.86     31.72 o 
  12   2   1      553.93      546.62     62.91 o 
  13   2   1      451.72      431.34     82.24 o 
 -11   3   1      854.43     1102.69     82.44 o 
 -10   3   1       77.65     1066.18    133.73 o 
  -9   3   1      267.28      283.05     46.39 o 
  -8   3   1       50.81       62.85     26.06 o 
  -7   3   1     1100.81     1013.00     64.43 o 
  -6   3   1        6.95       33.62     18.76 o 
  -5   3   1     4318.10     4254.76    165.57 o 
  -4   3   1      125.84      153.33     24.39 o 
  -3   3   1     2098.06     1991.37     90.76 o 
  -2   3   1     1102.63     1243.62     42.49 o 
  -1   3   1      137.59      131.91     22.03 o 
   0   3   1    12229.22    13509.64    367.38 o 
   1   3   1    11843.83    13381.96    363.55 o 
   2   3   1    35349.75    39630.27   1061.59 o 
   3   3   1     2920.78     3102.45     91.81 o 
   4   3   1      230.21      217.99     16.15 o 
   5   3   1      166.12      181.10     23.99 o 
   6   3   1     1443.72     1331.70     50.53 o 
   7   3   1      118.74      131.31     21.84 o 
   8   3   1     4732.05     4706.59    147.08 o 
   9   3   1       10.33       21.62     21.22 o 
  10   3   1     1471.62     1462.64     64.57 o 
  11   3   1      183.02      232.67     31.63 o 
  12   3   1      523.32      486.21     58.54 o 
  13   3   1      180.76      159.98     44.36 o 
 -11   4   1       23.18        5.02     42.48 o 
 -10   4   1      407.30      345.09     91.79 o 
  -9   4   1       13.27       -0.27     31.89 o 
  -8   4   1      645.72      605.07     56.53 o 
  -7   4   1       74.12       55.81     25.68 o 
  -6   4   1      203.86      243.01     37.20 o 
  -5   4   1       30.19       34.38     18.56 o 
  -4   4   1     3188.38     3295.66    132.74 o 
  -3   4   1        0.98       15.26     12.92 o 
  -2   4   1       83.11       71.04     11.35 o 
  -1   4   1       86.72       96.53     13.05 o 
   0   4   1     2337.83     2525.82     81.06 o 
   1   4   1     6311.60     6207.41    175.37 o 
   2   4   1     8630.42     9192.23    254.68 o 
   3   4   1    10625.98    11435.07    315.25 o 
   4   4   1     3223.29     3339.67    103.92 o 
   5   4   1     2551.80     2403.47     77.88 o 
   6   4   1      444.48      474.66     27.00 o 
   7   4   1     3647.02     3496.97    112.51 o 
   8   4   1      572.54      624.22     36.37 o 
   9   4   1     1908.73     1870.66     73.31 o 
  10   4   1        0.01       -6.54     18.07 o 
  11   4   1      230.45      272.56     36.24 o 
  12   4   1       11.31       38.24     49.83 o 
  13   4   1       62.11       71.30     45.23 o 
 -10   5   1        2.67       -9.62     29.02 o 
  -9   5   1      111.35      182.41     65.18 o 
  -8   5   1       45.39       38.23     25.05 o 
  -7   5   1      145.04      143.37     31.98 o 
  -6   5   1       73.40       80.77     32.82 o 
  -5   5   1     1205.28     1150.10     66.19 o 
  -4   5   1        1.43       13.23     19.92 o 
  -3   5   1     3171.00     3016.35    122.33 o 
  -2   5   1     1354.90     1411.60     51.81 o 
  -1   5   1     3195.99     3256.98    100.52 o 
   0   5   1      336.50      302.64     20.30 o 
   1   5   1     7726.77     8321.54    234.00 o 
   2   5   1     2405.44     2216.27     71.26 o 
   3   5   1     9922.24    10578.63    294.73 o 
   4   5   1     2547.63     2424.96     78.24 o 
   5   5   1      994.58      985.12     57.67 o 
   6   5   1     2286.63     2317.08     78.53 o 
   7   5   1      723.64      713.85     41.01 o 
   8   5   1      636.14      569.00     34.54 o 
   9   5   1      335.65      404.43     32.46 o 
  10   5   1      205.23      246.24     29.53 o 
  11   5   1       86.83       68.34     21.12 o 
  12   5   1       15.34        3.55     30.28 o 
  13   5   1        3.26        6.10     40.88 o 
 -10   6   1      125.71      243.50     71.33 o 
  -9   6   1      408.52      438.20     56.43 o 
  -8   6   1       41.42       57.85     29.74 o 
  -7   6   1       14.23       18.97     25.83 o 
  -6   6   1       93.56      112.24     28.97 o 
  -5   6   1      221.03      222.84     35.78 o 
  -4   6   1     3326.42     3233.58    136.84 o 
  -3   6   1      228.01      251.19     22.99 o 
  -2   6   1     7696.24     7536.34    217.97 o 
  -1   6   1        9.42       15.81     14.54 o 
   0   6   1      668.90      551.15     29.20 o 
   1   6   1      352.80      332.66     22.03 o 
   2   6   1     4401.61     4156.04    125.61 o 
   3   6   1       83.54       64.75     13.28 o 
   4   6   1     4412.51     4099.08    124.62 o 
   5   6   1      100.65       87.13     19.69 o 
   6   6   1      341.31      349.59     30.84 o 
   7   6   1       66.51       77.40     18.01 o 
   8   6   1       40.35       59.43     17.25 o 
   9   6   1      416.52      427.08     40.34 o 
  10   6   1      435.50      438.35     36.23 o 
  11   6   1       89.80       51.95     41.20 o 
  12   6   1       48.85       28.17     28.60 o 
  13   6   1       11.53      -13.32     32.80 o 
  -9   7   1       80.31      122.75     38.49 o 
  -8   7   1      295.18      349.48     98.02 o 
  -7   7   1      155.75      170.25     38.90 o 
  -6   7   1      606.43      628.69     77.48 o 
  -5   7   1      496.13      531.51     55.47 o 
  -4   7   1     1364.14     1359.07     76.78 o 
  -3   7   1     3989.26     4095.02    283.76 o 
  -2   7   1     2924.33     2938.37     97.66 o 
  -1   7   1     4213.88     3961.25    123.96 o 
   0   7   1        0.36       -0.88     13.99 o 
   1   7   1     1466.35     1239.65     49.52 o 
   2   7   1      937.23     1020.46     43.26 o 
   3   7   1      601.85      491.47     28.53 o 
   4   7   1      115.29      163.94     21.13 o 
   5   7   1     1503.16     1395.17     70.87 o 
   6   7   1       51.70       72.02     28.34 o 
   7   7   1       84.58       95.34     19.15 o 
   8   7   1        3.57       27.18     17.25 o 
   9   7   1     1067.23     1094.78     53.30 o 
  10   7   1        7.96       12.98     28.16 o 
  11   7   1      169.50      154.01     40.41 o 
  12   7   1      141.44      140.58     42.11 o 
  13   7   1        1.45       16.80     36.51 o 
  -8   8   1       81.70      195.95     57.67 o 
  -7   8   1      851.99      726.22     66.38 o 
  -6   8   1      439.51      393.77     51.22 o 
  -5   8   1      126.39      101.18     33.75 o 
  -4   8   1      299.07      288.11     42.82 o 
  -3   8   1     1785.41     1732.56     70.18 o 
  -2   8   1     1634.56     1764.96     68.50 o 
  -1   8   1      671.87      663.99     64.51 o 
   0   8   1       22.41       49.20     62.51 o 
   1   8   1        6.93       18.55     12.61 o 
   2   8   1        1.87        8.24     13.36 o 
   3   8   1       70.11       52.44     14.87 o 
   4   8   1     2411.92     2414.10     84.04 o 
   5   8   1       35.34       57.26     27.59 o 
   6   8   1      804.95      753.19     65.87 o 
   7   8   1      641.62      608.07     46.21 o 
   8   8   1      399.15      362.68     34.40 o 
   9   8   1       40.32       63.22     30.56 o 
  10   8   1      629.00      664.06     68.18 o 
  11   8   1       42.86       92.21     41.05 o 
  12   8   1      626.12      470.01     94.05 o 
  -8   9   1      507.36      388.55     88.69 o 
  -7   9   1        0.62       60.68     34.58 o 
  -6   9   1      437.52      513.51     62.58 o 
  -5   9   1      143.19      135.48     36.65 o 
  -4   9   1       43.06       57.03     28.07 o 
  -3   9   1      128.59      139.01     32.07 o 
  -2   9   1      172.69      195.11     38.78 o 
  -1   9   1       37.46       70.85     18.66 o 
   0   9   1      312.47      311.49     30.46 o 
   1   9   1       77.96       87.73     18.26 o 
   2   9   1       14.37       37.10     16.65 o 
   3   9   1      199.65      238.39     32.05 o 
   4   9   1      946.37      839.56     42.65 o 
   5   9   1     1619.86     1603.28    109.41 o 
   6   9   1      548.71      510.62     39.44 o 
   7   9   1     1941.09     1912.87    127.17 o 
   8   9   1        0.16        5.98     27.02 o 
   9   9   1      888.26      847.03     64.85 o 
  10   9   1      143.16      130.95     41.10 o 
  11   9   1     1086.34     1066.41     81.37 o 
  12   9   1        1.67       44.29     37.61 o 
  -7  10   1      228.34      259.22     78.29 o 
  -6  10   1       44.24       53.16     31.02 o 
  -5  10   1       59.99       21.87     34.33 o 
  -4  10   1       66.19       72.85     40.63 o 
  -3  10   1      218.60      178.78     34.25 o 
  -2  10   1       27.88       24.05     18.94 o 
  -1  10   1      478.58      426.98     37.73 o 
   0  10   1      454.78      508.46     38.09 o 
   1  10   1      701.34      645.77     39.08 o 
   2  10   1      430.80      386.96     43.16 o 
   3  10   1      200.99      259.59     28.96 o 
   4  10   1      489.74      485.04     38.18 o 
   5  10   1     1066.95     1034.05     50.62 o 
   6  10   1     1723.99     1673.10     77.24 o 
   7  10   1      449.03      486.59     55.25 o 
   8  10   1     1156.22     1173.37     79.11 o 
   9  10   1       14.24        8.22     30.70 o 
  10  10   1      654.29      562.86     66.55 o 
  11  10   1        0.57       64.47     65.88 o 
  -5  11   1        0.09       33.03     30.32 o 
  -4  11   1       78.81       90.41     34.54 o 
  -3  11   1        3.60        7.83     26.32 o 
  -2  11   1      372.73      422.59     53.05 o 
  -1  11   1       22.60       52.41     22.05 o 
   0  11   1     2735.54     2397.87    120.32 o 
   1  11   1       12.88       32.29     19.38 o 
   2  11   1     1393.09     1177.96     75.68 o 
   3  11   1      723.61      734.34     60.44 o 
   4  11   1      191.75      221.69     41.73 o 
   5  11   1      521.79      547.01     50.85 o 
   6  11   1      606.36      548.41     54.13 o 
   7  11   1      628.85      691.74     63.64 o 
   8  11   1        1.16       33.55     33.59 o 
   9  11   1       63.63       69.88     37.15 o 
  10  11   1        0.05       12.72     32.08 o 
  11  11   1       97.03      109.04     42.02 o 
  -4  12   1       26.99       76.97     57.75 o 
  -3  12   1      161.34      165.93     54.73 o 
  -2  12   1       18.03       25.39     64.03 o 
  -1  12   1      975.83     1079.64    132.18 o 
   0  12   1      117.64       71.22     25.52 o 
   1  12   1     1712.81     1899.54     80.68 o 
   2  12   1       12.81       66.65     30.36 o 
   3  12   1      482.98      433.25     40.57 o 
   4  12   1       52.87       69.70     62.97 o 
   5  12   1      353.99      333.22     48.74 o 
   6  12   1       35.20       49.58     42.02 o 
   7  12   1      241.90      281.59     48.42 o 
   8  12   1        6.90       53.05     51.19 o 
   9  12   1       15.65       10.79     60.01 o 
  10  12   1       51.83      119.93     42.94 o 
  -2  13   1      218.08      182.82     56.22 o 
  -1  13   1       45.79       17.04     35.97 o 
   0  13   1      422.29      488.05     65.95 o 
   1  13   1       34.02       20.51     25.65 o 
   2  13   1      539.77      562.53     50.74 o 
   3  13   1        0.17       16.25     28.02 o 
   4  13   1      126.71      216.84     62.37 o 
   5  13   1        0.05       44.24     30.40 o 
   6  13   1      308.30      242.52     44.10 o 
   7  13   1       19.15       48.73     35.20 o 
   8  13   1      353.01      421.23     61.13 o 
   9  13   1        3.32        8.76     46.92 o 
   0  14   1        3.19       43.57     38.47 o 
   1  14   1       70.45      104.96     32.18 o 
   2  14   1      155.24      206.52     39.53 o 
   3  14   1      178.52      246.45     68.96 o 
   4  14   1        6.73      -23.66     35.66 o 
   5  14   1       64.70       86.32     57.15 o 
   6  14   1       11.18       43.43     59.22 o 
   7  14   1      211.98       73.42     55.41 o 
  -5 -14   2       18.82       16.00     49.64 o 
  -4 -14   2       19.70       60.47     53.83 o 
  -3 -14   2       96.67      134.73     43.37 o 
  -2 -14   2       47.25       17.49     32.56 o 
  -1 -14   2        0.21       12.67     33.07 o 
  -7 -13   2        5.32      134.60     62.81 o 
  -6 -13   2       24.90      -12.46     40.11 o 
  -5 -13   2       41.17      126.04     39.00 o 
  -4 -13   2       34.36       23.99     31.97 o 
  -3 -13   2      477.61      539.98     88.99 o 
  -2 -13   2      156.74      140.21     41.14 o 
  -1 -13   2      332.10      342.20     51.82 o 
   0 -13   2       29.69       55.57     33.49 o 
   1 -13   2      196.57      189.76    107.93 o 
   2 -13   2      261.34      217.38     64.77 o 
  -9 -12   2        0.14       19.05     41.53 o 
  -8 -12   2      273.72      280.14     74.29 o 
  -7 -12   2       66.97       54.86     54.75 o 
  -6 -12   2      524.45      489.44     61.24 o 
  -5 -12   2       21.83       76.55     35.11 o 
  -4 -12   2      787.26      800.76     63.76 o 
  -3 -12   2       21.57       40.87     30.14 o 
  -2 -12   2     1269.33     1573.88    128.23 o 
  -1 -12   2        3.26      -17.58     28.17 o 
   0 -12   2      493.39      527.37     58.80 o 
   1 -12   2        7.96       85.41     26.20 o 
   2 -12   2      516.24      599.84     61.81 o 
   3 -12   2       72.57       38.88     42.89 o 
   4 -12   2      302.39      434.55     77.07 o 
 -10 -11   2       65.95      -24.22     45.61 o 
  -9 -11   2      273.30      219.02     67.11 o 
  -8 -11   2      324.54      389.92     82.40 o 
  -7 -11   2      439.05      472.93     58.81 o 
  -6 -11   2      436.89      628.82    110.27 o 
  -5 -11   2      489.91      471.01     57.04 o 
  -4 -11   2      762.11      788.18     59.46 o 
  -3 -11   2     1709.96     1697.63    138.30 o 
  -2 -11   2       94.68      152.61     31.85 o 
  -1 -11   2     1945.97     2163.80    260.37 o 
   0 -11   2        0.02       39.46     21.56 o 
   1 -11   2      132.23      147.00     27.84 o 
   2 -11   2       87.47      114.65     26.10 o 
   3 -11   2      110.78      107.82     31.71 o 
   4 -11   2        6.21      -13.49     28.31 o 
   5 -11   2      192.48      192.17     96.20 o 
   6 -11   2        3.24       15.37     60.82 o 
 -10 -10   2       14.06       20.30     54.10 o 
  -9 -10   2      520.87      478.80     87.14 o 
  -8 -10   2      208.73      189.01     41.67 o 
  -7 -10   2      830.72      898.61     53.38 o 
  -6 -10   2      515.28      553.17     42.33 o 
  -5 -10   2      876.95      860.37     48.55 o 
  -4 -10   2       16.30       31.07     18.96 o 
  -3 -10   2      453.14      469.84     37.56 o 
  -2 -10   2     1317.60     1241.47     72.34 o 
  -1 -10   2      181.29      249.74     35.48 o 
   0 -10   2      777.42      793.78     43.98 o 
   1 -10   2       90.39       86.07     21.58 o 
   2 -10   2       89.87      110.15     24.15 o 
   3 -10   2       13.04       11.76     36.20 o 
   4 -10   2      153.66      187.40     38.13 o 
   5 -10   2        0.03       -8.16     32.57 o 
   6 -10   2      263.33      336.50     60.85 o 
   7 -10   2       10.38       54.56     32.56 o 
 -11  -9   2      175.37      130.36     46.21 o 
 -10  -9   2      697.50      740.10    104.83 o 
  -9  -9   2       14.32        2.61     26.97 o 
  -8  -9   2      624.74      595.67     42.69 o 
  -7  -9   2      668.83      599.16     40.10 o 
  -6  -9   2      991.11     1021.44     51.61 o 
  -5  -9   2       40.08       40.46     18.89 o 
  -4  -9   2       52.11       45.11     18.03 o 
  -3  -9   2        0.43        6.04     15.15 o 
  -2  -9   2        0.88       13.23     14.44 o 
  -1  -9   2      542.86      581.05     49.76 o 
   0  -9   2        0.63       46.27     16.14 o 
   1  -9   2       58.27       62.64     18.79 o 
   2  -9   2      255.97      236.44     29.39 o 
   3  -9   2      216.19      276.36     32.18 o 
   4  -9   2       13.23       25.79     43.49 o 
   5  -9   2     1272.22     1386.87    115.28 o 
   6  -9   2       21.96       54.56     34.01 o 
   7  -9   2     1000.53     1272.21     87.37 o 
   8  -9   2        7.90      -14.32     49.01 o 
 -11  -8   2      114.13      180.17     42.05 o 
 -10  -8   2      191.83      191.59     32.64 o 
  -9  -8   2       14.53       57.77     30.67 o 
  -8  -8   2       18.42       28.99     19.30 o 
  -7  -8   2     1154.87     1152.15     54.58 o 
  -6  -8   2        5.30       22.47     16.38 o 
  -5  -8   2      423.17      433.25     35.50 o 
  -4  -8   2       29.55       30.84     16.16 o 
  -3  -8   2       86.71      106.63     19.39 o 
  -2  -8   2       14.06        4.59     14.17 o 
  -1  -8   2      457.78      419.42     30.16 o 
   0  -8   2     2338.19     2180.64     78.75 o 
   1  -8   2     1036.56     1182.71    106.02 o 
   2  -8   2      960.59      933.98     46.58 o 
   3  -8   2        5.86        8.88     15.63 o 
   4  -8   2      240.72      294.75     30.94 o 
   5  -8   2      226.51      277.41     43.12 o 
   6  -8   2     2692.01     2387.92    121.22 o 
   7  -8   2       14.63      -28.84     28.84 o 
   8  -8   2      685.01      794.49     71.43 o 
   9  -8   2       28.39       89.61     34.50 o 
 -12  -7   2      139.36      157.12     45.26 o 
 -11  -7   2       15.36       33.30     26.39 o 
 -10  -7   2       36.68       26.12     34.14 o 
  -9  -7   2        2.04        0.14     18.96 o 
  -8  -7   2        6.49       28.45     19.32 o 
  -7  -7   2       98.07      149.81     25.87 o 
  -6  -7   2      297.85      307.79     34.66 o 
  -5  -7   2       19.73       25.39     16.45 o 
  -4  -7   2     2310.26     2298.80     94.84 o 
  -3  -7   2      106.75      118.90     18.10 o 
  -2  -7   2     2108.56     2107.13     73.70 o 
  -1  -7   2       29.44       25.42     12.16 o 
   0  -7   2     6225.34     6361.14    188.46 o 
   1  -7   2     1143.14     1145.22     56.33 o 
   2  -7   2     3448.00     3433.64    111.67 o 
   3  -7   2     1541.88     1474.99     59.70 o 
   4  -7   2      862.08      906.57     49.68 o 
   5  -7   2      918.47      821.40     57.14 o 
   6  -7   2      390.38      464.54     53.82 o 
   7  -7   2     1294.15     1251.63     79.97 o 
   8  -7   2      168.10      181.19     70.29 o 
   9  -7   2       76.53       87.05     32.86 o 
 -12  -6   2       54.89       16.03     25.85 o 
 -11  -6   2      214.09      200.99     33.63 o 
 -10  -6   2       65.46       74.24     24.75 o 
  -9  -6   2       62.10       45.02     20.71 o 
  -8  -6   2       97.77       50.61     19.46 o 
  -7  -6   2      343.40      375.16     32.58 o 
  -6  -6   2      136.54      153.00     21.48 o 
  -5  -6   2     9844.95     9724.34    277.93 o 
  -4  -6   2       68.87       70.77     15.15 o 
  -3  -6   2     3787.83     3679.80    114.81 o 
  -2  -6   2     1345.87     1287.23     51.68 o 
  -1  -6   2     8071.48     8209.06    234.12 o 
   0  -6   2      218.23      220.33     21.25 o 
   1  -6   2    10653.80    11120.40    313.22 o 
   2  -6   2     1816.65     1624.07     60.59 o 
   3  -6   2     3062.21     3020.70     99.55 o 
   4  -6   2       68.13       95.53     19.29 o 
   5  -6   2        1.41      -13.36     13.36 o 
   6  -6   2       54.03       70.58     63.49 o 
   7  -6   2      117.98      151.36     32.41 o 
   8  -6   2      183.47      212.66     38.46 o 
   9  -6   2        9.58        7.21     27.38 o 
  10  -6   2       22.14       51.03     31.95 o 
 -12  -5   2        4.24       20.94     31.39 o 
 -11  -5   2      389.23      436.13     45.20 o 
 -10  -5   2      218.75      222.57     31.01 o 
  -9  -5   2      894.13      895.56     99.73 o 
  -8  -5   2      251.30      305.06     30.56 o 
  -7  -5   2      351.86      380.17     30.65 o 
  -6  -5   2     2876.48     2766.93     93.13 o 
  -5  -5   2      726.61      645.08     39.73 o 
  -4  -5   2    11222.90    11001.60    308.88 o 
  -3  -5   2      508.99      476.70     34.38 o 
  -2  -5   2     2014.29     2034.25     67.67 o 
  -1  -5   2        6.57        1.99      9.17 o 
   0  -5   2      478.10      426.61     24.39 o 
   1  -5   2       62.86       54.64     12.33 o 
   2  -5   2     5726.84     5515.52    162.54 o 
   3  -5   2      113.92      102.53     16.06 o 
   4  -5   2      244.42      287.79     25.05 o 
   5  -5   2        2.19       -4.73     12.17 o 
   6  -5   2      327.50      324.81     41.59 o 
   7  -5   2       87.27       24.48     31.76 o 
   8  -5   2      136.68      218.98     61.80 o 
   9  -5   2      154.89      180.14     39.87 o 
  10  -5   2      205.79      303.47     47.77 o 
  11  -5   2       29.84       42.42     34.59 o 
 -12  -4   2      227.83      184.55     41.88 o 
 -11  -4   2       33.61       68.86     55.38 o 
 -10  -4   2     1473.78     1556.66     69.21 o 
  -9  -4   2      206.00      289.17     64.94 o 
  -8  -4   2     2622.20     2539.56     97.80 o 
  -7  -4   2        6.14       16.11     21.08 o 
  -6  -4   2     2339.82     2181.72     76.34 o 
  -5  -4   2     1560.10     1362.91     52.29 o 
  -4  -4   2     2549.86     2554.83     82.93 o 
  -3  -4   2     3581.17     3519.10    106.56 o 
  -2  -4   2     1348.44     1351.14     46.98 o 
  -1  -4   2     3357.41     3314.21     98.83 o 
   0  -4   2       27.20       27.18     11.18 o 
   1  -4   2      109.16       85.40     12.57 o 
   2  -4   2       13.55       16.20     15.77 o 
   3  -4   2     2152.88     2104.51     70.70 o 
   4  -4   2       22.41       36.82     12.05 o 
   5  -4   2       73.94       67.86     18.32 o 
   6  -4   2        3.71        9.88     20.87 o 
   7  -4   2      146.01      141.36     30.20 o 
   8  -4   2      475.93      441.08     59.87 o 
   9  -4   2      616.95      654.79     57.79 o 
  10  -4   2      156.26      235.68     93.56 o 
  11  -4   2      238.35      341.42    105.26 o 
 -12  -3   2       18.63       53.55     32.92 o 
 -11  -3   2      673.00      706.39     61.66 o 
 -10  -3   2       78.12       67.82     28.62 o 
  -9  -3   2     2152.98     2152.20     97.67 o 
  -8  -3   2       15.52        9.04     15.01 o 
  -7  -3   2     1160.41     1158.75     50.50 o 
  -6  -3   2        2.84        8.00     11.84 o 
  -5  -3   2      904.47      913.02     39.00 o 
  -4  -3   2      179.61      192.60     18.64 o 
  -3  -3   2     1841.06     1731.63     57.61 o 
  -2  -3   2     8479.21     9226.04    309.27 o 
  -1  -3   2      961.83     1037.45     35.75 o 
   0  -3   2     1224.64     1272.52     42.45 o 
   1  -3   2        3.21        5.27      6.92 o 
   2  -3   2     7718.22     8297.44    232.28 o 
   3  -3   2      477.71      431.15     28.29 o 
   4  -3   2     4148.37     3955.77    119.46 o 
   5  -3   2      428.68      378.67     40.63 o 
   6  -3   2      817.60      776.46     41.75 o 
   7  -3   2        4.69       38.56     15.37 o 
   8  -3   2     1629.88     1382.87     78.23 o 
   9  -3   2       83.13       75.96     59.35 o 
  10  -3   2     1644.40     1849.63    102.21 o 
  11  -3   2       94.09      122.20     36.47 o 
  12  -3   2      137.28      167.48     42.75 o 
 -12  -2   2      114.94      140.89     37.85 o 
 -11  -2   2       45.83       27.88     30.05 o 
 -10  -2   2      717.37      733.23     57.55 o 
  -9  -2   2       12.34       -9.80     18.22 o 
  -8  -2   2     1800.65     1724.79     67.82 o 
  -7  -2   2      299.99      347.62     27.92 o 
  -6  -2   2       12.20       14.78     20.13 o 
  -5  -2   2      810.93      753.98     34.16 o 
  -4  -2   2       59.99      105.79     13.73 o 
  -3  -2   2      553.54      568.27     25.22 o 
  -2  -2   2     7007.90     7395.02    205.49 o 
  -1  -2   2      438.97      459.44     24.61 o 
   0  -2   2    15436.82    16938.38    457.47 o 
   1  -2   2    13644.26    15687.45    424.99 o 
   2  -2   2     3826.87     4230.28    121.67 o 
   3  -2   2     2175.35     2099.72     66.70 o 
   4  -2   2     3031.11     3026.90    142.60 o 
   5  -2   2     9074.11     9279.79    262.66 o 
   6  -2   2      150.33      123.84     17.57 o 
   7  -2   2     1735.38     1731.08     70.56 o 
   8  -2   2      275.00      305.73     43.35 o 
   9  -2   2     1870.00     1887.70     97.23 o 
  10  -2   2        5.73       28.18     26.86 o 
  11  -2   2      441.38      487.51     58.17 o 
  12  -2   2       23.16       67.95     31.63 o 
 -12  -1   2       69.42       34.84     31.41 o 
 -11  -1   2        2.51        8.02     35.00 o 
 -10  -1   2       16.86        6.79     34.18 o 
  -9  -1   2      248.28      209.59     36.18 o 
  -8  -1   2       63.74       57.01     17.25 o 
  -7  -1   2      534.13      575.18     42.06 o 
  -6  -1   2        7.88        8.55     10.87 o 
  -5  -1   2       45.01       61.26     30.40 o 
  -4  -1   2      270.20      279.35     20.34 o 
  -3  -1   2    12869.04    13693.15    374.06 o 
  -2  -1   2     7836.63     8750.32    240.61 o 
  -1  -1   2      219.84      190.94     14.40 o 
   0  -1   2     4488.13     4714.41    162.25 o 
   1  -1   2     4078.16     4302.96    120.70 o 
   2  -1   2        1.13        3.43      7.29 o 
   3  -1   2     5127.32     5333.82    151.70 o 
   4  -1   2     3402.48     3269.04    142.68 o 
   5  -1   2     7643.43     7989.03    227.59 o 
   6  -1   2     2679.43     2547.41    143.74 o 
   7  -1   2      853.74      971.97     43.88 o 
   8  -1   2       64.78      112.65     28.37 o 
   9  -1   2      480.83      517.24     53.84 o 
  10  -1   2      298.41      358.73     46.86 o 
  11  -1   2      100.64      124.56     34.22 o 
  12  -1   2      110.00      151.80     41.78 o 
 -12   0   2        0.12       -3.40     27.92 o 
 -11   0   2        0.58      -19.54     28.63 o 
 -10   0   2        7.56       36.36     28.11 o 
  -9   0   2      330.03      334.58     66.24 o 
  -8   0   2      399.08      373.25     45.05 o 
  -7   0   2     1776.20     1649.43     62.13 o 
  -6   0   2     2195.72     2113.55     72.41 o 
  -5   0   2      124.26      133.32     15.83 o 
  -4   0   2     4773.67     5066.31    182.08 o 
  -3   0   2     2677.96     2941.10     88.26 o 
  -2   0   2    28141.48    32288.76    866.67 o 
  -1   0   2     2417.06     2574.56     75.58 o 
   0   0   2    16137.45    19018.75    510.56 o 
   1   0   2     1045.70     1107.31     34.37 o 
   2   0   2     2728.55     2919.86     84.52 o 
   3   0   2     7706.55     8843.35    298.45 o 
   4   0   2    11412.30    13133.34    361.01 o 
   5   0   2     7180.28     7758.77    220.92 o 
   6   0   2     3942.07     3794.79    117.46 o 
   7   0   2      137.01      145.00     19.15 o 
   8   0   2      132.22      140.58     20.86 o 
   9   0   2       34.79       23.27     19.87 o 
  10   0   2        6.58        1.76     21.77 o 
  11   0   2      155.32      244.23     92.36 o 
  12   0   2      299.87      296.37     48.80 o 
  13   0   2      117.07      165.92     46.35 o 
 -12   1   2      154.76      121.48     55.79 o 
 -11   1   2        4.46       98.30     75.46 o 
 -10   1   2      134.85      138.08     36.25 o 
  -9   1   2      449.44      467.02     53.86 o 
  -8   1   2      415.40      440.86     48.42 o 
  -7   1   2     3621.10     3567.77    218.23 o 
  -6   1   2     2662.02     2649.79     87.13 o 
  -5   1   2     3016.38     2948.18     92.98 o 
  -4   1   2     2085.69     2132.19     84.54 o 
  -3   1   2      917.99      882.04     32.62 o 
  -2   1   2      744.03      785.99     28.60 o 
  -1   1   2    14449.29    16148.01    436.25 o 
   0   1   2      192.74      223.51     16.71 o 
   1   1   2     1808.26     1973.68     57.42 o 
   2   1   2     2796.84     3029.12     86.76 o 
   3   1   2     2147.36     2308.02     70.19 o 
   4   1   2      241.33      257.83     16.71 o 
   5   1   2     1877.27     1833.66     72.08 o 
   6   1   2       19.51        0.65     10.29 o 
   7   1   2     1557.40     1416.18     55.60 o 
   8   1   2      402.07      426.56     30.18 o 
   9   1   2        2.44      -10.71     16.74 o 
  10   1   2      827.91      786.41     62.00 o 
  11   1   2        6.20       38.78     29.15 o 
  12   1   2      223.09      254.85    102.79 o 
  13   1   2      172.51      257.66     55.84 o 
 -11   2   2      506.61      577.39     68.04 o 
 -10   2   2        6.25       -1.62     26.97 o 
  -9   2   2      129.58      143.47     74.84 o 
  -8   2   2       49.42       66.83     44.77 o 
  -7   2   2     4395.58     4255.69    172.40 o 
  -6   2   2     3088.24     2941.99    124.77 o 
  -5   2   2     2361.76     2234.05     97.58 o 
  -4   2   2      649.94      530.36     35.98 o 
  -3   2   2      799.06      611.65     53.53 o 
  -2   2   2     2320.06     2502.86     76.04 o 
  -1   2   2      134.07      150.13     21.24 o 
   0   2   2      320.19      320.95     15.85 o 
   1   2   2     5300.96     5843.03    161.87 o 
   2   2   2       39.66       20.67     10.66 o 
   3   2   2     1656.14     1521.40     48.29 o 
   4   2   2     1152.64     1271.88     43.86 o 
   5   2   2     1272.04     1208.75     44.68 o 
   6   2   2     2576.58     2422.59     80.13 o 
   7   2   2      601.20      590.58     32.62 o 
   8   2   2     1754.02     1765.54     67.52 o 
   9   2   2      524.91      478.95     48.66 o 
  10   2   2      472.64      502.61     39.16 o 
  11   2   2      532.34      449.70     53.09 o 
  12   2   2      685.30      718.16     66.45 o 
  13   2   2      552.27      560.73     64.14 o 
 -11   3   2        0.02       -3.66     27.40 o 
 -10   3   2      385.17      371.01     77.31 o 
  -9   3   2        9.66       61.93     29.14 o 
  -8   3   2      668.61      638.88     56.54 o 
  -7   3   2       95.28      124.20     29.92 o 
  -6   3   2      849.26      841.32    100.53 o 
  -5   3   2      482.68      447.12     80.61 o 
  -4   3   2        2.99        7.67     12.20 o 
  -3   3   2      881.45      889.40     72.93 o 
  -2   3   2      601.92      738.63     28.72 o 
  -1   3   2        0.91        1.21      6.35 o 
   0   3   2    15716.03    17674.26    478.85 o 
   1   3   2     4221.59     4549.40    129.44 o 
   2   3   2    19701.09    21712.82    585.73 o 
   3   3   2     4899.16     5070.33    143.91 o 
   4   3   2      472.68      441.47     20.17 o 
   5   3   2      989.56      987.62     38.22 o 
   6   3   2       41.20       34.76     12.15 o 
   7   3   2     4211.03     4029.38    125.76 o 
   8   3   2       75.26       90.32     17.94 o 
   9   3   2     3014.83     2921.73    101.46 o 
  10   3   2      131.07      106.10     27.05 o 
  11   3   2      716.44      789.92     47.30 o 
  12   3   2      130.42      149.16     57.83 o 
 -11   4   2      181.16      219.12     45.69 o 
 -10   4   2       66.69      113.36     35.68 o 
  -9   4   2       18.91        9.06     29.04 o 
  -8   4   2        9.56       -2.76     24.19 o 
  -7   4   2       18.26       37.55     24.44 o 
  -6   4   2        7.36        0.48     20.20 o 
  -5   4   2     1119.11     1128.15     86.84 o 
  -4   4   2       15.30        5.35     14.72 o 
  -3   4   2     1042.83     1047.35     54.77 o 
  -2   4   2        0.35        2.55      7.39 o 
  -1   4   2      801.26      729.33     30.49 o 
   0   4   2     4954.85     5459.19    156.46 o 
   1   4   2     9136.13     9643.45    267.01 o 
   2   4   2     4097.39     4458.21    128.86 o 
   3   4   2     8350.17     8790.11    244.66 o 
   4   4   2     1470.77     1349.10     46.81 o 
   5   4   2     1030.94     1044.89     39.97 o 
   6   4   2     9396.34     9734.20    275.73 o 
   7   4   2      297.55      327.36     25.63 o 
   8   4   2     5661.17     5596.82    171.12 o 
   9   4   2       32.26       46.37     19.20 o 
  10   4   2      212.54      258.62     68.31 o 
  11   4   2        1.80       28.02     20.66 o 
  12   4   2      105.97       86.95     37.53 o 
  13   4   2        3.70       56.44     53.72 o 
 -10   5   2       72.90       64.66     35.88 o 
  -9   5   2      117.78      108.70     38.27 o 
  -8   5   2        5.82       39.29     28.47 o 
  -7   5   2        8.38       42.31     27.40 o 
  -6   5   2      149.90      182.46     33.95 o 
  -5   5   2       12.70       33.89     20.56 o 
  -4   5   2     4150.29     3997.21    158.68 o 
  -3   5   2        4.77      -11.33     13.17 o 
  -2   5   2      263.90      217.36     18.77 o 
  -1   5   2      262.41      283.67     20.94 o 
   0   5   2     5151.37     5205.73    151.95 o 
   1   5   2     4431.26     4356.87    128.99 o 
   2   5   2    20775.72    21994.36    597.62 o 
   3   5   2     6990.68     7008.34    199.02 o 
   4   5   2     1837.57     1660.60     56.49 o 
   5   5   2     3507.69     3429.71    105.89 o 
   6   5   2      275.46      274.49     21.81 o 
   7   5   2     2882.22     2794.34     93.71 o 
   8   5   2     1225.91     1194.94     80.52 o 
   9   5   2      586.82      549.15     37.32 o 
  10   5   2       10.04        7.89     20.40 o 
  11   5   2        5.15       -4.88     24.70 o 
  12   5   2      107.82       40.66     41.53 o 
  13   5   2        1.09      -21.17     38.26 o 
 -10   6   2      145.06      208.74    120.94 o 
  -9   6   2      116.47      143.04     36.65 o 
  -8   6   2      166.26      176.81     40.32 o 
  -7   6   2        5.54       10.36     29.34 o 
  -6   6   2      226.73      199.51     36.88 o 
  -5   6   2     1299.81     1408.31     79.09 o 
  -4   6   2      915.92      926.13     82.13 o 
  -3   6   2     3225.18     2809.62    120.26 o 
  -2   6   2      833.65      793.53     36.35 o 
  -1   6   2     2608.45     2392.37     79.77 o 
   0   6   2        8.38       -1.05     10.00 o 
   1   6   2     3012.45     2817.12     90.27 o 
   2   6   2     2073.19     1858.62     64.17 o 
   3   6   2     6193.07     5650.24    165.60 o 
   4   6   2     2530.88     2461.19     80.25 o 
   5   6   2      782.65      790.57     47.58 o 
   6   6   2       26.46       40.30     13.30 o 
   7   6   2      198.87      245.68     31.28 o 
   8   6   2        8.55        8.60     13.96 o 
   9   6   2      463.85      439.19     34.18 o 
  10   6   2      293.79      157.89     52.69 o 
  11   6   2        0.16      -25.71     25.71 o 
  12   6   2       62.20       38.77     31.10 o 
  13   6   2       51.53       23.30     33.32 o 
  -9   7   2      346.57      403.96     76.17 o 
  -8   7   2      163.21      201.33     54.86 o 
  -7   7   2      261.59      191.83     39.79 o 
  -6   7   2      394.56      320.32     46.05 o 
  -5   7   2      830.53      831.72     59.17 o 
  -4   7   2     2581.33     2387.75    138.76 o 
  -3   7   2      946.54      821.63     77.59 o 
  -2   7   2     4957.19     4774.07    147.23 o 
  -1   7   2      277.26      311.81     27.25 o 
   0   7   2     1269.15     1238.95     50.62 o 
   1   7   2        2.10        4.77     11.25 o 
   2   7   2     1811.23     1568.40     58.54 o 
   3   7   2        0.11      -13.15     13.15 o 
   4   7   2     4685.10     4703.64    142.99 o 
   5   7   2      227.98      231.91     22.33 o 
   6   7   2        1.09        2.04     13.27 o 
   7   7   2       62.17       75.35     20.17 o 
   8   7   2       67.61       30.27     22.18 o 
   9   7   2      202.65      133.26     33.30 o 
  10   7   2      750.69      767.23    103.66 o 
  11   7   2      281.79      280.59     47.74 o 
  12   7   2       78.70       88.59     34.64 o 
  13   7   2      337.58      305.11     73.53 o 
  -8   8   2      483.30      659.84     74.68 o 
  -7   8   2      251.63      252.72     59.52 o 
  -6   8   2      139.74      148.67     39.60 o 
  -5   8   2       67.58       79.09     30.65 o 
  -4   8   2      585.31      637.73     53.84 o 
  -3   8   2      977.59      874.08     61.02 o 
  -2   8   2     1304.40     1238.98    106.94 o 
  -1   8   2     1044.44      955.20     75.70 o 
   0   8   2       14.65       26.38     14.73 o 
   1   8   2      113.96      116.77     19.97 o 
   2   8   2       27.87       62.55     23.93 o 
   3   8   2      797.14      867.78     41.48 o 
   4   8   2      651.37      584.94     42.86 o 
   5   8   2     1185.90     1099.40     90.52 o 
   6   8   2      197.29      208.70     23.19 o 
   7   8   2        1.85       -9.41     19.27 o 
   8   8   2      545.05      560.48     58.18 o 
   9   8   2      621.08      634.67     63.80 o 
  10   8   2       27.74       39.29     29.82 o 
  11   8   2      999.25      941.20     75.44 o 
  12   8   2       99.80       95.13     39.10 o 
  -7   9   2      629.00      680.89     74.81 o 
  -6   9   2       22.00      -10.47     29.02 o 
  -5   9   2       16.00       69.39     31.84 o 
  -4   9   2       72.79       54.78     50.26 o 
  -3   9   2      114.70      129.45     31.34 o 
  -2   9   2      176.16      192.87     26.24 o 
  -1   9   2      703.26      708.57     40.13 o 
   0   9   2       82.88      120.62     20.25 o 
   1   9   2        7.12       34.24     18.14 o 
   2   9   2        1.93       11.06     17.88 o 
   3   9   2      480.17      474.90     43.10 o 
   4   9   2     1206.39     1287.87     66.17 o 
   5   9   2      547.53      519.62     42.66 o 
   6   9   2     1742.14     1443.31     80.51 o 
   7   9   2       43.31       30.76     26.28 o 
   8   9   2     2681.28     2382.16    374.62 o 
   9   9   2      272.69      268.86     47.57 o 
  10   9   2     1012.24     1065.15    112.15 o 
  11   9   2       15.33       19.27     33.70 o 
  12   9   2      447.79      408.76     61.20 o 
  -6  10   2       81.75      129.70     40.72 o 
  -5  10   2       35.16       63.82     33.21 o 
  -4  10   2       82.00      132.96     34.29 o 
  -3  10   2        1.81      -11.79     24.12 o 
  -2  10   2      709.22      768.48     67.93 o 
  -1  10   2        1.13        8.22     17.81 o 
   0  10   2      875.28      892.54     58.87 o 
   1  10   2      691.56      656.64     39.97 o 
   2  10   2      130.97      117.73     24.03 o 
   3  10   2      893.67      785.69     42.64 o 
   4  10   2      226.52      332.63     53.41 o 
   5  10   2     1624.03     1686.42     68.15 o 
   6  10   2      388.18      463.34     51.58 o 
   7  10   2     1262.69     1107.53     72.65 o 
   8  10   2        1.12       28.16     28.52 o 
   9  10   2      486.12      474.03     60.27 o 
  10  10   2       67.66      117.17     39.91 o 
  11  10   2      632.72      670.52     72.60 o 
  12  10   2        3.24      -45.94     45.94 o 
  -5  11   2       49.67       39.67     40.71 o 
  -4  11   2        0.12       24.08     53.99 o 
  -3  11   2      465.99      570.32     63.19 o 
  -2  11   2        0.58        8.39     26.31 o 
  -1  11   2     1611.87     1606.58     71.26 o 
   0  11   2       33.37       56.25     22.27 o 
   1  11   2     2118.57     1887.87    115.05 o 
   2  11   2      329.27      380.39     36.23 o 
   3  11   2      387.76      446.68     41.01 o 
   4  11   2      957.13      955.55     62.37 o 
   5  11   2     1327.65     1340.90     87.08 o 
   6  11   2      901.24      858.18     80.93 o 
   7  11   2      274.86      245.54     45.71 o 
   8  11   2      214.32      189.73     59.22 o 
   9  11   2        4.63       37.58     32.48 o 
  10  11   2       39.74       16.09     32.40 o 
  11  11   2        0.78       -0.49     57.37 o 
  -4  12   2      234.35      350.57     53.37 o 
  -3  12   2       45.28       56.74     31.59 o 
  -2  12   2      353.34      372.75     55.76 o 
  -1  12   2       66.82       74.40     51.60 o 
   0  12   2     2032.41     1813.84     79.09 o 
   1  12   2        4.13       49.39     25.70 o 
   2  12   2      522.32      472.03     42.06 o 
   3  12   2       54.32       47.22     24.36 o 
   4  12   2      295.64      283.43     46.63 o 
   5  12   2       79.96       59.91     31.13 o 
   6  12   2      427.54      366.43     52.52 o 
   7  12   2       92.53      137.20     48.93 o 
   8  12   2      105.31       75.59     38.07 o 
   9  12   2        5.96       17.43     37.42 o 
  10  12   2        1.81       22.82     33.03 o 
  -2  13   2        5.75      -31.43     31.43 o 
  -1  13   2      393.57      475.06    143.91 o 
   0  13   2      116.35      131.61     43.69 o 
   1  13   2      614.09      636.15     54.09 o 
   2  13   2       13.58        8.41     30.22 o 
   3  13   2      132.72       96.62     36.36 o 
   4  13   2        8.77       16.06     34.40 o 
   5  13   2       58.96       43.48     32.29 o 
   6  13   2       57.81       35.22     32.87 o 
   7  13   2      452.40      471.11     62.69 o 
   8  13   2        2.71       14.55     32.39 o 
   9  13   2      195.39      229.12     46.85 o 
   0  14   2       45.62       73.86     43.06 o 
   1  14   2       57.20      140.85     34.47 o 
   2  14   2      107.51       84.13     41.50 o 
   3  14   2       31.40      102.43     41.00 o 
   4  14   2       79.60       63.12     37.60 o 
   5  14   2       40.43       44.81     39.08 o 
   6  14   2       95.08       77.03     57.04 o 
   7  14   2       12.56       36.11     47.62 o 
  -3 -14   3       11.17      -36.14     36.36 o 
  -2 -14   3        0.16       73.75     58.46 o 
  -7 -13   3        5.37       -6.10     45.01 o 
  -6 -13   3       34.98       30.00     34.69 o 
  -5 -13   3        1.73       59.82     61.01 o 
  -4 -13   3      354.51      336.02     64.17 o 
  -3 -13   3      154.92      115.33     39.57 o 
  -2 -13   3      457.70      534.49     64.31 o 
  -1 -13   3       48.20       79.15     39.97 o 
   0 -13   3      315.59      310.94     50.89 o 
   1 -13   3      119.58       91.64     55.79 o 
   2 -13   3      422.99      345.51     77.07 o 
  -8 -12   3        9.16        3.37     35.43 o 
  -7 -12   3      234.51      253.10     49.48 o 
  -6 -12   3       19.98       62.66     35.06 o 
  -5 -12   3      637.01      657.83     69.85 o 
  -4 -12   3       10.07      117.45     51.33 o 
  -3 -12   3     1744.82     1801.30    104.11 o 
  -2 -12   3        7.95       27.76     29.20 o 
  -1 -12   3      746.41      962.35     71.80 o 
   0 -12   3        0.71       17.47     37.45 o 
   1 -12   3      377.91      492.76     59.97 o 
   2 -12   3       35.46       40.78     30.50 o 
   3 -12   3      463.41      632.34     99.44 o 
   4 -12   3       59.41       69.83     49.96 o 
  -9 -11   3      255.06      144.07     58.78 o 
  -8 -11   3      494.67      593.90    110.38 o 
  -7 -11   3      356.17      436.67    122.38 o 
  -6 -11   3      319.46      313.48     50.01 o 
  -5 -11   3      118.57      164.65     39.16 o 
  -4 -11   3      653.47      839.89     66.00 o 
  -3 -11   3        9.96       36.41     42.73 o 
  -2 -11   3     2127.96     2020.17    107.33 o 
  -1 -11   3        0.06       -6.37     24.73 o 
   0 -11   3      866.26      798.34    151.99 o 
   1 -11   3        9.89       47.72     57.53 o 
   2 -11   3       92.05       87.32     23.48 o 
   3 -11   3        2.25       14.33     32.80 o 
   4 -11   3      104.34      109.39     36.41 o 
   5 -11   3       40.31       91.17     35.32 o 
 -10 -10   3      339.86      259.18     71.14 o 
  -9 -10   3      151.33      189.39     40.65 o 
  -8 -10   3      947.09      859.49     65.81 o 
  -7 -10   3      322.39      439.10     92.36 o 
  -6 -10   3      781.33      720.25     67.54 o 
  -5 -10   3       25.66       29.73     25.83 o 
  -4 -10   3      437.34      452.97    138.25 o 
  -3 -10   3      212.86      247.60     41.12 o 
  -2 -10   3        0.73       27.91     26.19 o 
  -1 -10   3     1065.79      939.88     64.34 o 
   0 -10   3       20.18       33.58     18.67 o 
   1 -10   3      236.82      237.51     36.42 o 
   2 -10   3        0.14      -14.90     18.21 o 
   3 -10   3       66.35       66.68     22.71 o 
   4 -10   3       47.97       74.45     34.28 o 
   5 -10   3      269.93      333.02     50.49 o 
   6 -10   3        9.19       10.99     35.10 o 
   7 -10   3       71.49      140.14     43.22 o 
 -11  -9   3      481.83      554.67     96.50 o 
 -10  -9   3       15.45       24.87     33.62 o 
  -9  -9   3      571.59      572.28     97.23 o 
  -8  -9   3       34.27       28.50     28.93 o 
  -7  -9   3      753.14      789.11    117.10 o 
  -6  -9   3      304.04      322.25     33.27 o 
  -5  -9   3       87.28      107.09     30.23 o 
  -4  -9   3       36.86       35.70     17.45 o 
  -3  -9   3       47.34       61.37     19.30 o 
  -2  -9   3      550.63      499.07     39.19 o 
  -1  -9   3        4.30       -9.31     20.07 o 
   0  -9   3        5.74      -15.95     15.95 o 
   1  -9   3        1.77       16.47     33.05 o 
   2  -9   3       63.99       63.54     19.72 o 
   3  -9   3        0.59        4.13     17.01 o 
   4  -9   3     1638.59     1629.37     71.24 o 
   5  -9   3        2.36       28.19     41.39 o 
   6  -9   3     1484.41     1718.71    134.82 o 
   7  -9   3       62.12       33.65     68.44 o 
   8  -9   3      159.92      246.71     47.33 o 
 -11  -8   3       80.21      114.42     63.19 o 
 -10  -8   3       90.38       86.24     29.20 o 
  -9  -8   3        9.85       25.85     22.33 o 
  -8  -8   3      287.15      323.14     35.78 o 
  -7  -8   3      282.38      315.54     76.63 o 
  -6  -8   3      140.34      143.78     25.14 o 
  -5  -8   3        6.04       -0.23     14.18 o 
  -4  -8   3       47.66       18.17     24.23 o 
  -3  -8   3       12.08       77.18     24.69 o 
  -2  -8   3      570.12      638.67     40.77 o 
  -1  -8   3      249.90      268.28     26.33 o 
   0  -8   3      826.31      786.26     40.50 o 
   1  -8   3     1218.65     1081.39     49.53 o 
   2  -8   3        0.83       41.19     20.95 o 
   3  -8   3        0.82       18.11     15.34 o 
   4  -8   3      459.05      510.40     36.38 o 
   5  -8   3     1473.29     1554.21     86.29 o 
   6  -8   3      183.14      233.98     56.88 o 
   7  -8   3     1176.01     1386.97     87.27 o 
   8  -8   3       61.43        2.27     29.27 o 
   9  -8   3      220.47      230.40     45.66 o 
 -11  -7   3       63.91      115.55     31.01 o 
 -10  -7   3       38.74       34.30     28.79 o 
  -9  -7   3       44.90       38.40     21.43 o 
  -8  -7   3       46.17       40.83     20.42 o 
  -7  -7   3      580.02      532.67     37.81 o 
  -6  -7   3       16.62       10.74     16.61 o 
  -5  -7   3     1866.60     1808.53     68.73 o 
  -4  -7   3      337.15      359.48     34.34 o 
  -3  -7   3     1775.25     1754.96     64.94 o 
  -2  -7   3       92.54      154.43     24.87 o 
  -1  -7   3     3342.67     3094.64    129.33 o 
   0  -7   3     2557.29     2445.26     83.77 o 
   1  -7   3     5396.76     5223.84    158.60 o 
   2  -7   3     1687.55     1623.57     62.98 o 
   3  -7   3     1125.47     1046.50     75.56 o 
   4  -7   3      422.13      451.71     35.15 o 
   5  -7   3     1051.68     1001.79     64.63 o 
   6  -7   3     1600.49     1661.41     91.65 o 
   7  -7   3      319.83      347.31     51.18 o 
   8  -7   3      252.55      242.93     45.89 o 
   9  -7   3        6.85       47.78     29.71 o 
 -12  -6   3       53.40       45.83     34.77 o 
 -11  -6   3       17.64        0.56     30.01 o 
 -10  -6   3       64.62       43.14     36.66 o 
  -9  -6   3       53.73       38.74     19.93 o 
  -8  -6   3       79.34       96.34     23.07 o 
  -7  -6   3       73.95       54.11     18.81 o 
  -6  -6   3     3606.50     3498.31    115.36 o 
  -5  -6   3        3.29       11.01     18.10 o 
  -4  -6   3     4692.08     4545.50    139.47 o 
  -3  -6   3      179.61      208.66     21.29 o 
  -2  -6   3      871.35      842.02     37.08 o 
  -1  -6   3      300.74      284.47     21.87 o 
   0  -6   3     9345.28     9297.45    264.69 o 
   1  -6   3       96.59       87.48     16.49 o 
   2  -6   3     5704.68     5661.09    169.24 o 
   3  -6   3      203.08      197.24     24.23 o 
   4  -6   3      241.67      258.40     31.18 o 
   5  -6   3      410.00      461.19     32.83 o 
   6  -6   3       79.83       47.35     36.47 o 
   7  -6   3      442.26      518.89     91.44 o 
   8  -6   3      290.61      343.57     49.73 o 
   9  -6   3       46.05       52.54     31.09 o 
  10  -6   3       13.67       12.66     29.57 o 
 -12  -5   3      100.85      107.13     65.15 o 
 -11  -5   3      142.61      162.53     33.18 o 
 -10  -5   3      524.41      534.89     51.76 o 
  -9  -5   3       18.30       44.00     20.59 o 
  -8  -5   3      610.11      663.96     40.39 o 
  -7  -5   3      186.66      213.16     26.96 o 
  -6  -5   3     2112.65     2053.72     85.34 o 
  -5  -5   3     7023.63     7252.25    212.55 o 
  -4  -5   3      864.96      844.97     37.98 o 
  -3  -5   3     6563.63     6551.58    189.82 o 
  -2  -5   3       57.13       61.06     12.28 o 
  -1  -5   3     6681.77     6456.60    213.40 o 
   0  -5   3      327.83      337.68     20.46 o 
   1  -5   3     8499.04     8522.64    241.85 o 
   2  -5   3       36.93       60.62     13.74 o 
   3  -5   3     2514.23     2266.41     77.83 o 
   4  -5   3        8.37       -1.97     11.49 o 
   5  -5   3      301.12      324.64     27.75 o 
   6  -5   3       94.82       98.10     20.40 o 
   7  -5   3       34.22       42.37     25.79 o 
   8  -5   3      832.96      944.61     66.80 o 
   9  -5   3      101.58      164.11     37.10 o 
  10  -5   3      197.09      160.69     38.69 o 
  11  -5   3       35.94       49.40     28.19 o 
 -12  -4   3        0.87      -15.83     34.18 o 
 -11  -4   3      704.87      815.11     64.13 o 
 -10  -4   3       38.23       44.13     21.38 o 
  -9  -4   3     1171.54     1230.85     57.64 o 
  -8  -4   3       63.21       30.86     18.71 o 
  -7  -4   3     1355.93     1311.68     55.79 o 
  -6  -4   3      299.87      291.71     27.36 o 
  -5  -4   3     1157.11     1155.87     88.56 o 
  -4  -4   3     1405.07     1241.23     60.01 o 
  -3  -4   3      788.16      800.51     46.71 o 
  -2  -4   3     1948.83     2055.39     66.59 o 
  -1  -4   3      885.68      928.70     34.66 o 
   0  -4   3       17.33       47.00      8.87 o 
   1  -4   3     1088.43     1066.26     40.01 o 
   2  -4   3     1397.77     1300.38     48.12 o 
   3  -4   3       98.23      108.20     15.83 o 
   4  -4   3      389.58      379.73     24.12 o 
   5  -4   3       92.41      160.87     28.71 o 
   6  -4   3      111.76      111.71     18.29 o 
   7  -4   3      508.34      507.73     32.88 o 
   8  -4   3      922.61     1054.48     68.46 o 
   9  -4   3      588.50      561.05     58.89 o 
  10  -4   3      491.87      605.53    129.59 o 
  11  -4   3       69.68       70.17     34.20 o 
 -12  -3   3      293.38      332.03     51.94 o 
 -11  -3   3        1.04       -2.18     24.41 o 
 -10  -3   3      757.02      754.35     59.09 o 
  -9  -3   3        1.76       15.13     17.12 o 
  -8  -3   3     1541.58     1583.49     65.25 o 
  -7  -3   3       16.83       20.20     14.56 o 
  -6  -3   3      373.75      379.89     27.65 o 
  -5  -3   3      726.19      762.92     47.41 o 
  -4  -3   3     2903.92     2901.73     92.72 o 
  -3  -3   3     3466.20     3838.61    114.76 o 
  -2  -3   3     2846.85     2676.38     81.74 o 
  -1  -3   3       64.16       57.08     14.30 o 
   0  -3   3     3798.46     3976.65    145.77 o 
   1  -3   3     2098.20     2068.96     65.28 o 
   2  -3   3      947.44      985.41     37.82 o 
   3  -3   3    13967.01    15090.88    414.81 o 
   4  -3   3       52.69       71.87     18.57 o 
   5  -3   3     1663.46     1591.96     65.32 o 
   6  -3   3        1.20       13.29     22.59 o 
   7  -3   3     1359.70     1317.08     54.72 o 
   8  -3   3        0.06        7.89     21.57 o 
   9  -3   3     1993.87     1840.44     96.24 o 
  10  -3   3       42.96       67.53     30.80 o 
  11  -3   3      426.77      525.25     60.53 o 
  12  -3   3       78.34       61.45     33.27 o 
 -12  -2   3       37.73      106.47     39.70 o 
 -11  -2   3      313.78      287.90     48.22 o 
 -10  -2   3        0.28       30.65     25.71 o 
  -9  -2   3     1763.38     1357.87    333.91 o 
  -8  -2   3       24.58       43.34     19.68 o 
  -7  -2   3        5.72        3.38     13.47 o 
  -6  -2   3       71.18       96.57     16.36 o 
  -5  -2   3       26.52       21.63     15.38 o 
  -4  -2   3     1984.01     2201.55    116.09 o 
  -3  -2   3     1094.13     1033.21     38.82 o 
  -2  -2   3      960.77      937.87     40.02 o 
  -1  -2   3     1504.84     1681.78     52.71 o 
   0  -2   3     2116.62     2591.79     97.56 o 
   1  -2   3     1310.18     1541.74     49.51 o 
   2  -2   3    10992.21    12218.69    411.59 o 
   3  -2   3     4406.31     4677.77    136.68 o 
   4  -2   3    14279.71    14836.14    409.06 o 
   5  -2   3      268.52      275.70     31.20 o 
   6  -2   3     2259.46     2233.03     77.40 o 
   7  -2   3      210.86      176.56     27.13 o 
   8  -2   3      830.48      922.33     79.65 o 
   9  -2   3        4.42       12.65     24.19 o 
  10  -2   3      750.01      828.08     61.82 o 
  11  -2   3        0.69       67.64     45.01 o 
  12  -2   3       26.35      101.02     32.82 o 
 -12  -1   3        0.09       14.53     30.53 o 
 -11  -1   3       20.47       37.52     30.65 o 
 -10  -1   3      134.57      108.69     32.66 o 
  -9  -1   3      148.06      125.85     44.39 o 
  -8  -1   3      938.33      930.45     46.34 o 
  -7  -1   3       69.73       69.89     16.25 o 
  -6  -1   3      158.89      199.35     21.46 o 
  -5  -1   3      497.45      484.76     26.25 o 
  -4  -1   3     4052.61     3975.56    119.39 o 
  -3  -1   3     1471.87     1541.23     52.34 o 
  -2  -1   3     7199.45     7170.70    200.51 o 
  -1  -1   3      113.81      126.75     11.15 o 
   0  -1   3     2899.34     2984.63     86.48 o 
   1  -1   3    12531.08    13668.97    371.12 o 
   2  -1   3     9897.27    10854.27    297.57 o 
   3  -1   3     2900.44     2746.98     83.91 o 
   4  -1   3    11563.87    12543.21    346.71 o 
   5  -1   3     6955.80     7012.67    201.93 o 
   6  -1   3      837.93      813.19     37.49 o 
   7  -1   3        5.95       33.67     23.10 o 
   8  -1   3        0.83       19.16     15.33 o 
   9  -1   3      203.80      252.70     29.32 o 
  10  -1   3      166.18      141.54     32.20 o 
  11  -1   3      415.21      415.43     52.49 o 
  12  -1   3        2.20       -8.07     28.80 o 
 -12   0   3        5.53        2.98     56.09 o 
 -11   0   3       30.44       14.17     29.99 o 
 -10   0   3       94.60       56.60     28.56 o 
  -9   0   3      476.93      503.35     55.80 o 
  -8   0   3      214.91      165.78     32.52 o 
  -7   0   3      893.36      883.51     41.62 o 
  -6   0   3     1326.54     1197.36     48.22 o 
  -5   0   3      343.62      341.39     25.33 o 
  -4   0   3     1604.96     1695.79     58.28 o 
  -3   0   3     7905.74     7793.18    219.10 o 
  -2   0   3      206.97      228.59     21.24 o 
  -1   0   3    34865.98    39831.00   1067.12 o 
   0   0   3     9156.59    10429.59    284.35 o 
   1   0   3     2670.29     2772.34     80.72 o 
   2   0   3     2452.86     2980.93     87.42 o 
   3   0   3      278.23      296.63     17.25 o 
   4   0   3     2933.59     2810.60     86.70 o 
   5   0   3     1893.54     1799.82     62.02 o 
   6   0   3      591.42      617.37     31.84 o 
   7   0   3      136.27      151.73     20.68 o 
   8   0   3       71.08       75.49     22.27 o 
   9   0   3        1.81      -13.74     24.50 o 
  10   0   3      103.29      110.15     28.58 o 
  11   0   3      120.07      115.43     35.11 o 
  12   0   3      352.28      443.74     77.45 o 
  13   0   3        5.80       41.53     37.19 o 
 -11   1   3       66.24       86.72     31.79 o 
 -10   1   3       23.93       46.86     31.38 o 
  -9   1   3      344.73      363.30     67.33 o 
  -8   1   3      705.47      500.07    131.06 o 
  -7   1   3     1660.32     1562.69     82.04 o 
  -6   1   3     4327.95     4269.42    132.18 o 
  -5   1   3     1305.29     1276.04     75.69 o 
  -4   1   3     1035.40      897.56     64.36 o 
  -3   1   3     1738.46     1942.72     62.78 o 
  -2   1   3     5005.56     5035.20    144.10 o 
  -1   1   3     4970.77     5628.05    158.07 o 
   0   1   3    45551.78    54243.05   1449.46 o 
   1   1   3      266.17      318.87     22.42 o 
   2   1   3     2873.67     2931.44     85.35 o 
   3   1   3     1258.81     1355.37     44.76 o 
   4   1   3      181.13      173.83     21.16 o 
   5   1   3        3.41        6.64     11.49 o 
   6   1   3      135.26      127.03     16.87 o 
   7   1   3      490.80      574.82     55.91 o 
   8   1   3        3.45       14.08     22.05 o 
   9   1   3      390.98      395.98     39.88 o 
  10   1   3      169.71      256.31     46.30 o 
  11   1   3      449.29      502.56    122.22 o 
  12   1   3      378.75      420.56     55.28 o 
  13   1   3      260.69      198.11     73.61 o 
 -11   2   3       39.71       46.86     33.08 o 
 -10   2   3      317.47      350.30    111.79 o 
  -9   2   3      159.88      140.48     37.12 o 
  -8   2   3     1074.64     1004.55     73.61 o 
  -7   2   3     3207.74     3120.01    136.12 o 
  -6   2   3     2024.82     1949.62     92.88 o 
  -5   2   3     1861.27     1877.38    142.57 o 
  -4   2   3      457.24      412.83     32.89 o 
  -3   2   3     2719.80     2967.68     91.18 o 
  -2   2   3       37.02       37.79      8.79 o 
  -1   2   3     1428.14     1479.27     58.36 o 
   0   2   3      501.96      473.17     21.48 o 
   1   2   3       38.25       33.24      8.26 o 
   2   2   3     4518.87     4779.09    135.08 o 
   3   2   3        1.73        1.72     12.38 o 
   4   2   3       35.58       33.12     10.65 o 
   5   2   3     3236.01     2943.80     91.56 o 
   6   2   3     1231.11     1281.57     48.95 o 
   7   2   3     2297.95     2294.53    127.81 o 
   8   2   3       36.49       55.66     23.38 o 
   9   2   3      442.17      451.86     38.49 o 
  10   2   3      407.97      384.30     36.73 o 
  11   2   3      748.95      709.45     44.76 o 
  12   2   3      406.52      370.47     52.86 o 
  13   2   3      289.80      363.20     83.27 o 
 -11   3   3      249.47      456.21    118.90 o 
 -10   3   3        2.77      -18.61     27.21 o 
  -9   3   3       21.07       36.96     27.37 o 
  -8   3   3      129.44      133.96     40.55 o 
  -7   3   3     2212.82     1627.45    481.38 o 
  -6   3   3       85.58       59.70     23.05 o 
  -5   3   3     1656.82     1365.92     71.35 o 
  -4   3   3      567.76      584.23     43.60 o 
  -3   3   3        8.57       27.53     23.89 o 
  -2   3   3      988.26     1041.35     38.68 o 
  -1   3   3     1691.74     1619.15     53.73 o 
   0   3   3     2861.72     3049.67     92.45 o 
   1   3   3     5555.85     6243.42    175.71 o 
   2   3   3      395.45      408.90     25.65 o 
   3   3   3      373.14      359.61     25.47 o 
   4   3   3     3896.05     4088.92    152.55 o 
   5   3   3        6.60       10.41      7.85 o 
   6   3   3    12851.55    12848.69    357.58 o 
   7   3   3      618.76      600.01     31.75 o 
   8   3   3     5595.33     5298.57    163.11 o 
   9   3   3       31.78       78.23     19.96 o 
  10   3   3      186.57      305.25     54.09 o 
  11   3   3       22.11       13.58     18.62 o 
  12   3   3      730.04      761.93     93.18 o 
  13   3   3       80.66      115.66     49.80 o 
 -10   4   3       84.60      106.49     38.75 o 
  -9   4   3       57.27       97.08     33.34 o 
  -8   4   3      134.78      125.42     36.44 o 
  -7   4   3        9.23       55.27     26.53 o 
  -6   4   3       74.26       91.34     28.65 o 
  -5   4   3       30.70       20.29     20.36 o 
  -4   4   3      990.12     1123.15     61.64 o 
  -3   4   3       66.13       73.93     12.32 o 
  -2   4   3       18.66       10.35     12.29 o 
  -1   4   3     1099.99     1059.58     40.40 o 
   0   4   3     3843.98     3888.70    115.73 o 
   1   4   3     4983.12     5204.07    149.86 o 
   2   4   3     3032.72     3145.19    113.85 o 
   3   4   3     5433.89     6036.26    216.50 o 
   4   4   3      861.86      994.57     51.86 o 
   5   4   3     3580.46     3677.93    110.97 o 
   6   4   3      483.30      434.24     23.70 o 
   7   4   3    10489.49    10255.37    291.73 o 
   8   4   3      216.61      264.18     25.83 o 
   9   4   3     1949.88     1845.24     71.79 o 
  10   4   3      132.32      161.66     25.01 o 
  11   4   3      331.62      253.21     73.64 o 
  12   4   3       43.25      108.47     67.74 o 
  13   4   3      193.41      192.07     57.69 o 
 -10   5   3       75.59      107.19     56.60 o 
  -9   5   3        5.96       78.33    119.66 o 
  -8   5   3      117.36      108.84     43.98 o 
  -7   5   3       84.41       95.67     30.95 o 
  -6   5   3       18.25       11.34     23.55 o 
  -5   5   3     1329.59     1299.39     73.92 o 
  -4   5   3       23.54       41.18     20.72 o 
  -3   5   3     1087.87      944.91     38.49 o 
  -2   5   3       91.16      123.96     15.95 o 
  -1   5   3     3256.32     3168.14     99.25 o 
   0   5   3      284.73      299.67     22.20 o 
   1   5   3     8674.95     9202.40    258.73 o 
   2   5   3     4465.36     4864.24    157.24 o 
   3   5   3     4293.56     4119.94    156.30 o 
   4   5   3      402.30      378.17     31.53 o 
   5   5   3      556.59      524.96     23.94 o 
   6   5   3     1415.19     1268.80     66.85 o 
   7   5   3     1018.18     1015.14     43.19 o 
   8   5   3     1223.59     1139.58     77.12 o 
   9   5   3       20.39        7.59     14.65 o 
  10   5   3      395.51      413.08     52.21 o 
  11   5   3       50.78       28.75     27.53 o 
  12   5   3        3.74        1.66     32.55 o 
  13   5   3        3.98        3.87     33.15 o 
  -9   6   3       20.99       20.09     30.88 o 
  -8   6   3        5.63       -3.39     35.92 o 
  -7   6   3        9.89        3.26     22.89 o 
  -6   6   3      702.90      671.31     57.38 o 
  -5   6   3      276.70      251.58     44.58 o 
  -4   6   3     3017.01     2874.69    256.27 o 
  -3   6   3       22.03       -8.55     10.65 o 
  -2   6   3     1009.55      972.44     41.82 o 
  -1   6   3      331.07      317.63     25.00 o 
   0   6   3     1388.62     1321.81     51.30 o 
   1   6   3      269.72      311.63     23.65 o 
   2   6   3    15181.36    15769.05    434.91 o 
   3   6   3        0.76        6.90      9.42 o 
   4   6   3     1321.54     1124.95     48.19 o 
   5   6   3      573.46      534.04     25.70 o 
   6   6   3        1.40        7.16     12.25 o 
   7   6   3      255.94      361.84     29.06 o 
   8   6   3      433.49      458.68    125.54 o 
   9   6   3      531.94      500.27     76.23 o 
  10   6   3      292.92      303.69     48.85 o 
  11   6   3       61.62       94.18     34.64 o 
  12   6   3       19.54       19.19     32.23 o 
  13   6   3      110.80       89.29     38.27 o 
  -9   7   3       73.16       57.64     32.65 o 
  -8   7   3      163.74      200.86     48.69 o 
  -7   7   3      168.42      159.50     40.21 o 
  -6   7   3      328.54      355.73     49.26 o 
  -5   7   3     1921.63     1829.57    193.22 o 
  -4   7   3      954.33      777.19     57.30 o 
  -3   7   3     2809.98     2773.15    191.04 o 
  -2   7   3      347.39      332.86     28.46 o 
  -1   7   3     1848.57     1882.66     68.91 o 
   0   7   3       79.68       86.50     17.15 o 
   1   7   3     2180.39     2247.57     77.92 o 
   2   7   3      144.66      151.98     25.74 o 
   3   7   3     3570.34     3315.13    105.69 o 
   4   7   3      104.87      159.23     24.65 o 
   5   7   3      157.78      180.07     18.17 o 
   6   7   3       14.49       17.84     11.34 o 
   7   7   3       25.99       72.60     42.51 o 
   8   7   3       36.30       22.74     23.82 o 
   9   7   3     1319.53     1223.67     78.13 o 
  10   7   3      255.98      281.83     47.28 o 
  11   7   3      116.74       91.50     54.26 o 
  12   7   3      230.72      140.84     42.37 o 
  13   7   3       32.70       70.85     36.61 o 
  -8   8   3      140.62      137.52     63.76 o 
  -7   8   3      173.81      139.20     40.74 o 
  -6   8   3       81.54       51.26     33.10 o 
  -5   8   3      327.85      323.23     49.76 o 
  -4   8   3      321.55      419.11     50.51 o 
  -3   8   3     1425.49     1289.11    135.33 o 
  -2   8   3     1467.90     1417.00     58.79 o 
  -1   8   3      146.35      123.11     20.78 o 
   0   8   3      137.88      148.13     24.46 o 
   1   8   3      114.02      126.58     20.53 o 
   2   8   3     1386.40     1329.26     55.01 o 
   3   8   3      295.91      336.26     28.75 o 
   4   8   3     4732.83     4697.98    145.24 o 
   5   8   3        0.24        9.48     15.92 o 
   6   8   3      482.35      454.40     48.20 o 
   7   8   3      325.55      297.23     40.54 o 
   8   8   3      800.13      798.16     61.40 o 
   9   8   3      271.11      238.23     42.61 o 
  10   8   3      839.90      835.78     66.15 o 
  11   8   3      289.90      232.58     46.80 o 
  12   8   3      125.92       74.04     59.54 o 
  13   8   3      254.63      171.50     69.07 o 
  -7   9   3        7.70      107.82     48.39 o 
  -6   9   3      187.73      146.35     37.48 o 
  -5   9   3       38.54       46.25     32.07 o 
  -4   9   3        9.09       21.72     23.96 o 
  -3   9   3       12.79       27.52     25.15 o 
  -2   9   3      999.46      881.11     74.76 o 
  -1   9   3       26.16       47.08     21.34 o 
   0   9   3       16.05       14.11     22.26 o 
   1   9   3       11.31      -15.81     15.81 o 
   2   9   3       92.46      135.73     22.22 o 
   3   9   3     1139.80     1085.38     49.80 o 
   4   9   3      230.08      219.75     25.50 o 
   5   9   3     1824.65     1968.02     73.32 o 
   6   9   3       44.56       18.29     22.74 o 
   7   9   3     1902.92     1921.58    100.52 o 
   8   9   3      193.14      157.08     48.36 o 
   9   9   3      848.79      795.73     64.52 o 
  10   9   3        1.70        8.00     28.83 o 
  11   9   3      957.85      955.00     76.94 o 
  12   9   3      146.28      154.60     46.91 o 
  -6  10   3       45.35       16.71     38.26 o 
  -5  10   3        1.93       19.41     49.69 o 
  -4  10   3        1.95       23.28     32.08 o 
  -3  10   3      217.32      244.86     42.54 o 
  -2  10   3       15.24       23.40     39.51 o 
  -1  10   3      995.17      928.58     49.45 o 
   0  10   3      136.64      140.16     24.26 o 
   1  10   3      497.12      498.74     37.41 o 
   2  10   3      542.85      569.31     51.76 o 
   3  10   3      431.55      467.37     46.98 o 
   4  10   3     2013.90     2015.02     77.62 o 
   5  10   3      631.54      692.07     90.70 o 
   6  10   3     2126.96     2093.57    118.05 o 
   7  10   3       93.24       93.71     45.69 o 
   8  10   3      671.04      515.71     60.51 o 
   9  10   3        7.05      -27.69     27.69 o 
  10  10   3      769.77      762.68     77.48 o 
  11  10   3        0.71        3.37     43.65 o 
  12  10   3      296.43      263.72     63.22 o 
  -5  11   3        0.63       82.95     37.22 o 
  -4  11   3       89.20      103.56     32.23 o 
  -3  11   3        0.97      -22.52     56.22 o 
  -2  11   3     1111.52     1183.31     77.65 o 
  -1  11   3       86.54      101.66     31.46 o 
   0  11   3     1692.41     1690.84     72.64 o 
   1  11   3      534.64      550.17     43.44 o 
   2  11   3      315.97      368.69     39.05 o 
   3  11   3      999.52      912.13     50.74 o 
   4  11   3      635.63      605.32     65.31 o 
   5  11   3     1210.16     1274.97    117.13 o 
   6  11   3     1012.29      964.18    118.08 o 
   7  11   3      651.44      666.25     62.64 o 
   8  11   3       44.22       57.93     35.92 o 
   9  11   3        1.05      -18.27     30.56 o 
  10  11   3        9.42      -28.65     40.22 o 
  11  11   3       41.59       20.33     33.89 o 
  -4  12   3        0.03      -13.15     28.09 o 
  -3  12   3      348.15      434.17     58.69 o 
  -2  12   3       15.12       61.22     71.82 o 
  -1  12   3     1014.97     1066.79    137.16 o 
   0  12   3       27.12        2.13     27.44 o 
   1  12   3     1063.93     1072.97     57.70 o 
   2  12   3      141.97      207.64     33.98 o 
   3  12   3      267.62      242.66     60.47 o 
   4  12   3      143.38      227.60     71.79 o 
   5  12   3      658.18      612.52     64.98 o 
   6  12   3       79.16      160.84     85.32 o 
   7  12   3      183.11      192.62     60.77 o 
   8  12   3       55.73        8.65     28.67 o 
   9  12   3       44.05      103.75     42.13 o 
  10  12   3       72.45       96.33     37.10 o 
  -2  13   3      182.35      275.48     50.19 o 
  -1  13   3      128.74      155.76     39.98 o 
   0  13   3      868.27     1020.25    110.46 o 
   1  13   3        1.76      -12.14     26.83 o 
   2  13   3      101.01       74.38     34.48 o 
   3  13   3       14.43       38.67     36.27 o 
   4  13   3       18.10       78.68     34.44 o 
   5  13   3       30.09       88.42     36.16 o 
   6  13   3      114.14      160.99     44.96 o 
   7  13   3        5.15      -29.66     29.89 o 
   8  13   3      160.27      158.75     43.51 o 
   9  13   3      131.55       54.12     91.14 o 
   0  14   3      134.66      124.82     53.80 o 
   1  14   3       38.11       84.80     49.15 o 
   2  14   3      187.78      254.83     70.05 o 
   3  14   3       70.77       54.25     54.70 o 
   4  14   3        0.83       59.80     35.39 o 
   5  14   3       22.67       87.80     72.74 o 
   6  14   3        0.54       -9.44     32.94 o 
   7  14   3      449.47      414.18     60.44 o 
  -6 -13   4       18.16       35.55     35.09 o 
  -5 -13   4      285.11      246.70     77.23 o 
  -4 -13   4      102.68      187.48     45.45 o 
  -3 -13   4      498.88      487.72     73.69 o 
  -2 -13   4       99.11      108.34     49.18 o 
  -1 -13   4      301.67      309.58     58.67 o 
   0 -13   4       72.78       73.27     35.97 o 
   1 -13   4      357.69      386.29     78.29 o 
  -7 -12   4       48.01      185.19     61.42 o 
  -6 -12   4      203.38      250.89     49.43 o 
  -5 -12   4        0.89       61.97     32.68 o 
  -4 -12   4     1140.96     1049.58     79.53 o 
  -3 -12   4       14.30       65.86     36.24 o 
  -2 -12   4     1212.31     1176.60    101.15 o 
  -1 -12   4        7.26       17.21     31.28 o 
   0 -12   4      524.20      448.30    134.49 o 
   1 -12   4       66.87       47.62     36.29 o 
   2 -12   4      294.53      344.00     52.06 o 
   3 -12   4      135.34      247.43     68.91 o 
   4 -12   4       97.77      166.66     59.43 o 
  -9 -11   4      171.21      167.80     66.67 o 
  -8 -11   4      357.15      553.42     88.39 o 
  -7 -11   4      152.27      372.99     68.14 o 
  -6 -11   4      138.73      136.78     48.88 o 
  -5 -11   4      823.67      960.13     73.85 o 
  -4 -11   4       32.30       63.38     33.77 o 
  -3 -11   4     1312.71     1453.18     89.90 o 
  -2 -11   4        1.00       32.93     44.71 o 
  -1 -11   4      710.71      766.19     61.82 o 
   0 -11   4       13.43       38.62     29.89 o 
   1 -11   4       26.67       26.64     29.84 o 
   2 -11   4       24.58       60.34     30.00 o 
   3 -11   4      247.57      215.06     70.54 o 
   4 -11   4      142.04      146.46     56.33 o 
   5 -11   4        2.16       12.74     42.62 o 
  -9 -10   4      549.05      560.78     63.42 o 
  -8 -10   4      172.85      269.09     70.13 o 
  -7 -10   4      443.90      447.09     57.49 o 
  -6 -10   4      172.72      185.78     39.14 o 
  -5 -10   4      674.68      656.61     73.53 o 
  -4 -10   4       17.14       23.49     27.92 o 
  -3 -10   4      132.36      154.45     37.16 o 
  -2 -10   4      435.08      486.15     76.96 o 
  -1 -10   4        7.67      -21.55     21.55 o 
   0 -10   4      102.49      139.97     53.83 o 
   1 -10   4       15.89       31.27     25.07 o 
   2 -10   4       81.40       90.38     30.17 o 
   3 -10   4       91.45      122.01     24.15 o 
   4 -10   4      297.09      365.14     52.02 o 
   5 -10   4      126.03      227.34     43.12 o 
   6 -10   4      188.61      164.66     42.93 o 
   7 -10   4       41.04        9.52     49.75 o 
 -10  -9   4      454.83      662.04    100.36 o 
  -9  -9   4      103.73      100.10     34.30 o 
  -8  -9   4      500.39      486.51     57.04 o 
  -7  -9   4      491.23      577.23     55.06 o 
  -6  -9   4      359.87      340.44     46.64 o 
  -5  -9   4       11.67        9.69     27.98 o 
  -4  -9   4       68.66       37.38     28.05 o 
  -3  -9   4      456.88      441.80     52.02 o 
  -2  -9   4       22.95       34.55     25.92 o 
  -1  -9   4      159.30      205.77     37.88 o 
   0  -9   4       50.98       44.31     26.51 o 
   1  -9   4       49.16       76.07     19.08 o 
   2  -9   4      115.35      151.13     23.46 o 
   3  -9   4      489.44      516.70     39.59 o 
   4  -9   4        6.53       40.95     35.79 o 
   5  -9   4     1611.75     1550.02    129.48 o 
   6  -9   4        1.32       18.61     56.39 o 
   7  -9   4      380.47      510.79    109.13 o 
   8  -9   4       14.17       14.08     55.52 o 
 -11  -8   4      122.74      172.70     73.10 o 
 -10  -8   4       46.10       11.14     33.17 o 
  -9  -8   4      304.54      438.20    146.17 o 
  -8  -8   4      128.48      107.33     31.97 o 
  -7  -8   4      741.62      707.29    109.18 o 
  -6  -8   4       34.85       14.28     22.25 o 
  -5  -8   4        1.23        5.95     24.42 o 
  -4  -8   4       79.05      106.19     38.48 o 
  -3  -8   4       20.52      -17.78     17.78 o 
  -2  -8   4      941.60      867.59     42.08 o 
  -1  -8   4     1569.21     1611.07     63.48 o 
   0  -8   4     3319.09     2928.38     99.22 o 
   1  -8   4      277.18      269.59     27.45 o 
   2  -8   4      185.37      169.33     24.59 o 
   3  -8   4      305.00      291.47     32.78 o 
   4  -8   4      871.45      896.96     96.70 o 
   5  -8   4      186.91      245.77     78.66 o 
   6  -8   4     1043.09     1086.01     72.23 o 
   7  -8   4        1.53       38.90     30.72 o 
   8  -8   4      152.23      206.66     45.66 o 
   9  -8   4        2.19       16.58     32.62 o 
 -11  -7   4        0.66       19.67     36.34 o 
 -10  -7   4        0.28       25.14     31.28 o 
  -9  -7   4        1.03        3.08     20.87 o 
  -8  -7   4      216.01      225.59     46.03 o 
  -7  -7   4       81.84       79.22     22.37 o 
  -6  -7   4      395.07      438.62     34.07 o 
  -5  -7   4        1.32        1.79     13.78 o 
  -4  -7   4      914.61      899.95     48.86 o 
  -3  -7   4       23.53       37.76     15.08 o 
  -2  -7   4     1491.86     1571.61     83.74 o 
  -1  -7   4      395.39      358.39     32.84 o 
   0  -7   4     5276.13     5234.66    158.04 o 
   1  -7   4     3644.06     3499.36    113.30 o 
   2  -7   4     1969.75     1796.59     68.80 o 
   3  -7   4      519.47      491.73     33.54 o 
   4  -7   4     1395.82     1334.57    156.18 o 
   5  -7   4      435.31      444.34     38.14 o 
   6  -7   4      363.53      372.82     47.39 o 
   7  -7   4      213.55      303.92     58.56 o 
   8  -7   4       48.60       44.65     29.48 o 
   9  -7   4        0.26     1429.05    128.67 o 
 -11  -6   4       15.84       17.52     26.53 o 
 -10  -6   4        5.87       54.26     42.73 o 
  -9  -6   4       18.58       40.26     21.57 o 
  -8  -6   4       82.63       33.68     21.09 o 
  -7  -6   4      807.13      866.85     91.40 o 
  -6  -6   4      118.45      142.80     26.37 o 
  -5  -6   4     3286.66     3110.29    155.25 o 
  -4  -6   4        3.33       -2.17     13.29 o 
  -3  -6   4     1321.70     1184.00     46.94 o 
  -2  -6   4      339.14      377.98     32.10 o 
  -1  -6   4     7175.95     7167.21    208.19 o 
   0  -6   4     1122.51     1032.03     65.79 o 
   1  -6   4     3616.54     3660.87    114.73 o 
   2  -6   4      132.29       87.48     17.16 o 
   3  -6   4      566.40      485.59     31.38 o 
   4  -6   4      474.29      469.37     32.73 o 
   5  -6   4      259.52      299.65     30.10 o 
   6  -6   4     1049.63     1117.78     53.91 o 
   7  -6   4      655.62      548.58     67.11 o 
   8  -6   4      328.71      341.57     49.63 o 
   9  -6   4        1.01       53.39     29.58 o 
  10  -6   4       13.24       17.11     29.87 o 
 -11  -5   4      208.03      206.95     42.32 o 
 -10  -5   4      186.85      217.29     45.28 o 
  -9  -5   4      155.41      191.90     34.54 o 
  -8  -5   4      112.77      104.25     23.90 o 
  -7  -5   4      529.17      534.76     54.54 o 
  -6  -5   4     2837.60     2730.78     94.96 o 
  -5  -5   4      846.14      928.35     50.89 o 
  -4  -5   4     3460.19     3496.50    111.02 o 
  -3  -5   4      418.12      411.01     24.06 o 
  -2  -5   4      100.34       97.12     12.61 o 
  -1  -5   4      187.34      218.89     15.74 o 
   0  -5   4     1545.59     1473.09     57.00 o 
   1  -5   4       88.77       89.25     17.96 o 
   2  -5   4     1686.80     1405.02     63.74 o 
   3  -5   4       34.55       37.51     13.46 o 
   4  -5   4      295.32      359.33     30.59 o 
   5  -5   4        2.61      -10.85     12.54 o 
   6  -5   4      211.25      344.91     94.91 o 
   7  -5   4      269.92      366.79     63.03 o 
   8  -5   4      799.96      790.74     59.48 o 
   9  -5   4      220.28      248.82     63.08 o 
  10  -5   4       30.55       62.40     29.92 o 
  11  -5   4       73.47      134.60     36.29 o 
 -12  -4   4      238.16      372.79    143.82 o 
 -11  -4   4      160.93      188.70     42.45 o 
 -10  -4   4      938.95      921.32     52.06 o 
  -9  -4   4       19.97       51.48     22.38 o 
  -8  -4   4      630.54      647.38     48.38 o 
  -7  -4   4      470.08      435.81     77.80 o 
  -6  -4   4      590.73      630.73     42.99 o 
  -5  -4   4     2710.19     2766.89     92.53 o 
  -4  -4   4     3388.56     3590.02    112.11 o 
  -3  -4   4      260.74      271.63     20.50 o 
  -2  -4   4      816.13      812.06     32.67 o 
  -1  -4   4        1.25        6.91     15.57 o 
   0  -4   4      133.23      130.57     21.86 o 
   1  -4   4     1187.43     1006.86     38.62 o 
   2  -4   4      232.05      235.43     20.07 o 
   3  -4   4     1141.17      964.48     60.76 o 
   4  -4   4       34.39       29.83     19.64 o 
   5  -4   4      408.33      422.78     28.08 o 
   6  -4   4       58.68       57.87     27.33 o 
   7  -4   4     1785.17     1796.91    137.48 o 
   8  -4   4      461.75      535.74     54.71 o 
   9  -4   4     1217.77     1299.65    148.83 o 
  10  -4   4      211.02      231.97     43.87 o 
  11  -4   4       94.57       79.23     34.25 o 
 -12  -3   4       13.58       58.47     43.02 o 
 -11  -3   4      767.58      752.19     67.26 o 
 -10  -3   4       31.79       33.61     26.12 o 
  -9  -3   4      486.22      555.35     41.23 o 
  -8  -3   4        0.17        7.78     15.77 o 
  -7  -3   4      126.22      153.48     23.19 o 
  -6  -3   4      129.36      166.30     21.91 o 
  -5  -3   4     1732.09     1824.27     68.91 o 
  -4  -3   4     1237.92     1197.22     47.01 o 
  -3  -3   4     1999.69     2041.52     69.90 o 
  -2  -3   4     1598.69     1585.61     53.36 o 
  -1  -3   4      361.30      370.61     30.99 o 
   0  -3   4       71.21       71.40     18.67 o 
   1  -3   4     4699.21     5061.44    184.21 o 
   2  -3   4     7165.02     7997.57    225.72 o 
   3  -3   4      304.78      294.77     22.28 o 
   4  -3   4     1332.79     1286.28     50.00 o 
   5  -3   4       12.04        5.63     12.67 o 
   6  -3   4     1222.29     1167.11     50.01 o 
   7  -3   4      461.89      408.62     46.47 o 
   8  -3   4     3432.04     3279.49    112.27 o 
   9  -3   4      136.57      176.92     35.21 o 
  10  -3   4     1017.58     1111.07     72.76 o 
  11  -3   4       16.93       28.94     29.60 o 
  12  -3   4       21.82       49.73     29.81 o 
 -12  -2   4      145.45      135.19     40.41 o 
 -11  -2   4       19.95       31.82     31.60 o 
 -10  -2   4      381.32      388.82     50.32 o 
  -9  -2   4       79.82       88.24     29.07 o 
  -8  -2   4      320.37      385.53     34.79 o 
  -7  -2   4      439.88      433.72     31.60 o 
  -6  -2   4       18.82       22.23     16.42 o 
  -5  -2   4       28.52       37.67     22.04 o 
  -4  -2   4      735.95      643.21     35.44 o 
  -3  -2   4     3826.03     4056.28    121.20 o 
  -2  -2   4     6177.26     6654.85    188.80 o 
  -1  -2   4     1127.83     1123.31     38.48 o 
   0  -2   4     7087.46     6938.04    242.06 o 
   1  -2   4     3930.73     3973.83    115.88 o 
   2  -2   4     8460.79     9253.86    257.94 o 
   3  -2   4    16682.04    18320.71    500.71 o 
   4  -2   4     3689.98     4039.99    122.73 o 
   5  -2   4     5878.30     5604.85    166.81 o 
   6  -2   4      182.36      209.13     22.99 o 
   7  -2   4     1493.28     1439.61     63.91 o 
   8  -2   4      209.90      253.59     54.65 o 
   9  -2   4     1441.54     1435.27     81.16 o 
  10  -2   4       74.71       64.63     30.89 o 
  11  -2   4      306.76      267.72     46.12 o 
  12  -2   4        0.66       52.79     35.12 o 
 -11  -1   4        0.36      -35.21     35.21 o 
 -10  -1   4       30.44      -16.34     44.44 o 
  -9  -1   4     1054.57     1036.12     68.91 o 
  -8  -1   4        2.53      -18.53     18.53 o 
  -7  -1   4       73.59       74.87     20.56 o 
  -6  -1   4      537.54      599.50     33.66 o 
  -5  -1   4      596.06      534.98     29.56 o 
  -4  -1   4      338.90      343.44     22.76 o 
  -3  -1   4     4206.37     4118.67    123.00 o 
  -2  -1   4      710.39      689.89     33.95 o 
  -1  -1   4     2999.63     2866.65     85.95 o 
   0  -1   4      233.95      218.09     22.18 o 
   1  -1   4      811.06      694.58     26.67 o 
   2  -1   4     4348.79     4376.71    126.76 o 
   3  -1   4     8439.49     8605.93    240.94 o 
   4  -1   4     5555.62     5317.09    155.51 o 
   5  -1   4     2061.87     2102.21     71.56 o 
   6  -1   4      279.23      247.87     23.95 o 
   7  -1   4      181.53      194.63     32.93 o 
   8  -1   4       59.81       78.65     18.14 o 
   9  -1   4        4.45       -0.41     17.52 o 
  10  -1   4      945.18      942.10    129.32 o 
  11  -1   4       86.88      110.32     31.19 o 
  12  -1   4        1.50       71.38     37.59 o 
 -11   0   4        1.58      -21.01     27.70 o 
 -10   0   4        6.43       17.59     27.60 o 
  -9   0   4       32.77       22.91     39.73 o 
  -8   0   4      320.63      409.56     48.31 o 
  -7   0   4      736.36      718.48     62.35 o 
  -6   0   4     1292.13     1274.98     52.10 o 
  -5   0   4      561.74      543.69     29.92 o 
  -4   0   4     5171.98     4931.93    146.80 o 
  -3   0   4     1795.29     1781.94     60.16 o 
  -2   0   4    27530.34    30363.24    818.65 o 
  -1   0   4     4458.81     4792.46    137.47 o 
   0   0   4     1256.78     1198.00     40.62 o 
   1   0   4      993.87     1057.07     37.14 o 
   2   0   4     2999.31     3043.13     90.45 o 
   3   0   4     1791.17     1665.30     55.26 o 
   4   0   4     4580.57     4354.76    128.56 o 
   5   0   4     1984.61     2043.50     69.12 o 
   6   0   4      412.48      406.33     25.82 o 
   7   0   4        1.49        9.26     13.09 o 
   8   0   4      269.85      322.50     50.13 o 
   9   0   4        6.32       17.56     17.23 o 
  10   0   4      558.89      480.51     63.20 o 
  11   0   4      456.99      565.48     52.91 o 
  12   0   4       34.14       90.76    118.54 o 
  13   0   4       87.92       84.51     67.57 o 
 -11   1   4       16.29      -14.78     26.94 o 
 -10   1   4      183.13      186.33     39.60 o 
  -9   1   4      892.72      793.78    120.91 o 
  -8   1   4     1038.52     1053.78     67.65 o 
  -7   1   4     2369.62     2306.84    108.28 o 
  -6   1   4      418.22      565.07     67.57 o 
  -5   1   4     2151.80     1933.89     67.58 o 
  -4   1   4      139.92      142.78     16.26 o 
  -3   1   4     2821.54     2635.93     83.30 o 
  -2   1   4      514.42      508.22     24.39 o 
  -1   1   4    16841.82    18542.90    503.70 o 
   0   1   4     1145.24     1269.25     43.29 o 
   1   1   4     4613.65     4726.01    134.97 o 
   2   1   4      134.01      149.64     13.72 o 
   3   1   4     2371.28     2359.37     73.14 o 
   4   1   4     1619.89     1590.15     54.00 o 
   5   1   4     1787.20     1630.28     56.97 o 
   6   1   4       85.34      100.97     15.68 o 
   7   1   4       19.00       35.52     14.12 o 
   8   1   4       29.56       42.19     15.82 o 
   9   1   4        3.80       -0.82     14.92 o 
  10   1   4      359.57      317.28     32.70 o 
  11   1   4      287.69      329.69     45.25 o 
  12   1   4      326.23      395.00     51.88 o 
  13   1   4       41.55      101.94     49.64 o 
 -11   2   4      219.08      247.64     56.25 o 
 -10   2   4       37.24        0.14     29.61 o 
  -9   2   4      629.68      621.32     65.14 o 
  -8   2   4      508.87      536.53     57.27 o 
  -7   2   4     1819.64     1762.65    137.54 o 
  -6   2   4     1797.11     1724.97     86.69 o 
  -5   2   4      526.53      504.89     27.59 o 
  -4   2   4      211.48      200.96     23.50 o 
  -3   2   4      259.11      275.03     20.25 o 
  -2   2   4     6193.16     6264.93    179.69 o 
  -1   2   4      693.07      729.39     35.13 o 
   0   2   4     6047.76     6436.92    181.98 o 
   1   2   4     1602.58     1748.10     56.14 o 
   2   2   4        4.22       -0.81      7.42 o 
   3   2   4      346.24      311.15     17.15 o 
   4   2   4     2634.29     2553.41     79.49 o 
   5   2   4      150.34      193.13     17.47 o 
   6   2   4     9832.92    10326.11    291.67 o 
   7   2   4       19.69       41.95     14.07 o 
   8   2   4      827.86      820.08     40.93 o 
   9   2   4       88.79       78.46     19.81 o 
  10   2   4      412.21      386.69     36.44 o 
  11   2   4      243.38      466.84     47.64 o 
  12   2   4      573.15      638.67     63.35 o 
  13   2   4      302.56      282.81     68.58 o 
 -10   3   4      204.88      254.82     47.74 o 
  -9   3   4       67.25       41.71     32.29 o 
  -8   3   4      377.54      302.82     48.44 o 
  -7   3   4      295.01      330.74     75.44 o 
  -6   3   4     1523.80     1485.78     80.67 o 
  -5   3   4       91.90      144.58     27.75 o 
  -4   3   4      302.91      326.19     20.01 o 
  -3   3   4       72.52      132.90     14.51 o 
  -2   3   4      279.64      290.07     19.95 o 
  -1   3   4        8.92        4.33      8.73 o 
   0   3   4     1576.85     1470.09     50.82 o 
   1   3   4     1098.13     1093.70     39.60 o 
   2   3   4     2009.27     1969.01     62.36 o 
   3   3   4     1149.15     1197.45     78.02 o 
   4   3   4      448.86      442.56     31.80 o 
   5   3   4     4652.99     4536.69    134.00 o 
   6   3   4        4.58       19.45     10.66 o 
   7   3   4    10108.11    10085.83    287.80 o 
   8   3   4      207.11      232.61     25.50 o 
   9   3   4     2119.06     2023.36     77.05 o 
  10   3   4        1.80        1.58     17.44 o 
  11   3   4      619.78      620.04     58.97 o 
  12   3   4      151.81      122.46     41.72 o 
  13   3   4      293.47      335.87     76.42 o 
 -10   4   4       75.60      130.21     40.02 o 
  -9   4   4       37.09       66.95     32.99 o 
  -8   4   4        2.63        0.98     23.81 o 
  -7   4   4      289.31      202.77     40.06 o 
  -6   4   4      165.63       97.70     30.82 o 
  -5   4   4      318.52      289.66     39.81 o 
  -4   4   4       91.86      118.13     27.54 o 
  -3   4   4      118.92      165.40     22.94 o 
  -2   4   4      288.13      385.62     23.59 o 
  -1   4   4     1918.51     1830.69     62.56 o 
   0   4   4     5726.13     5769.90    167.27 o 
   1   4   4     4961.34     5214.41    151.40 o 
   2   4   4     6743.02     6897.03    195.76 o 
   3   4   4       89.41      102.31     19.05 o 
   4   4   4     3045.01     2842.36    114.66 o 
   5   4   4      472.53      405.09     33.34 o 
   6   4   4     4448.70     4353.67    169.78 o 
   7   4   4       65.24       59.63     13.98 o 
   8   4   4     2970.05     2825.40     95.34 o 
   9   4   4        0.11       37.33     15.03 o 
  10   4   4      462.07      377.36     47.46 o 
  11   4   4       94.71      163.46     34.64 o 
  12   4   4      669.29      658.79    100.64 o 
  13   4   4        0.05      -12.84     30.53 o 
 -10   5   4       37.52       21.80     28.70 o 
  -9   5   4       14.46        9.88     28.94 o 
  -8   5   4      103.80      134.72     35.61 o 
  -7   5   4       21.46      -15.01     24.38 o 
  -6   5   4      778.73      806.48    110.00 o 
  -5   5   4       28.94       53.49     27.79 o 
  -4   5   4     1899.50     1692.57     88.25 o 
  -3   5   4        5.78       22.33     12.94 o 
  -2   5   4      872.55      795.19     36.04 o 
  -1   5   4      994.69      985.65     41.18 o 
   0   5   4     7430.49     7847.06    224.90 o 
   1   5   4     2570.86     2608.54     84.08 o 
   2   5   4     1705.70     1758.66     60.13 o 
   3   5   4     3204.91     2911.70    100.37 o 
   4   5   4       12.40       16.63     14.33 o 
   5   5   4     1812.68     1719.05    158.98 o 
   6   5   4     1186.08     1093.69     61.67 o 
   7   5   4     2411.68     2469.42     82.53 o 
   8   5   4      487.11      497.72     47.05 o 
   9   5   4       25.68       39.99     24.53 o 
  10   5   4      445.29      372.82     50.97 o 
  11   5   4       47.02       28.65     28.43 o 
  12   5   4        0.22       32.34     29.92 o 
  13   5   4      241.16      255.58     50.19 o 
  -9   6   4        7.56       28.56     36.55 o 
  -8   6   4        4.64       66.07     32.68 o 
  -7   6   4      235.80      243.25     46.14 o 
  -6   6   4        6.97       41.48     44.96 o 
  -5   6   4     3740.11     3287.50    145.08 o 
  -4   6   4       13.38       50.35     22.74 o 
  -3   6   4     2881.97     2792.58     93.33 o 
  -2   6   4      316.02      341.17     26.27 o 
  -1   6   4     1765.35     1753.59     66.58 o 
   0   6   4      108.09      164.57     67.22 o 
   1   6   4     9544.59    10138.47    286.93 o 
   2   6   4      372.32      360.34     24.01 o 
   3   6   4     2380.58     2290.56     75.85 o 
   4   6   4       30.93       54.85     27.46 o 
   5   6   4       16.42       32.67     17.82 o 
   6   6   4      374.29      419.08     44.48 o 
   7   6   4      223.81      198.86     32.17 o 
   8   6   4       95.04       88.13     27.58 o 
   9   6   4      473.07      532.92     63.46 o 
  10   6   4      234.15      224.00     56.66 o 
  11   6   4       23.58       40.57     32.09 o 
  12   6   4        0.66      -24.55     29.52 o 
  13   6   4       27.16      -18.41     32.41 o 
  -8   7   4       33.52       43.47     31.77 o 
  -7   7   4       97.99      118.53     46.07 o 
  -6   7   4      658.05      583.13     76.20 o 
  -5   7   4      362.72      461.93     56.41 o 
  -4   7   4     3235.90     3034.91    234.23 o 
  -3   7   4      252.98      200.94     43.84 o 
  -2   7   4     2449.21     2264.19     80.43 o 
  -1   7   4       21.45       26.29     17.07 o 
   0   7   4     1163.86     1063.00     46.59 o 
   1   7   4       52.90       54.94     16.20 o 
   2   7   4     3190.27     3328.94    107.27 o 
   3   7   4      247.99      261.72     23.80 o 
   4   7   4     1269.10     1441.28     54.10 o 
   5   7   4      109.35       95.49     26.02 o 
   6   7   4        2.26        8.38     29.83 o 
   7   7   4      162.68      136.24     29.65 o 
   8   7   4     1873.30     1740.01    192.95 o 
   9   7   4     1422.50     1528.49     89.93 o 
  10   7   4      565.93      555.46     89.26 o 
  11   7   4      299.12      338.85     53.68 o 
  12   7   4       15.84      -19.37     32.18 o 
  13   7   4      352.22      311.88     55.14 o 
  -8   8   4      251.13      299.98     53.80 o 
  -7   8   4       30.99       43.32     28.75 o 
  -6   8   4      165.77      104.10     53.31 o 
  -5   8   4       98.95       92.42     41.17 o 
  -4   8   4      709.65      692.68     61.42 o 
  -3   8   4      653.00      623.25     50.50 o 
  -2   8   4      169.45      162.92     28.87 o 
  -1   8   4      262.55      241.52     26.42 o 
   0   8   4       15.51       35.67     21.74 o 
   1   8   4       70.39       59.70     17.73 o 
   2   8   4      192.86      210.53     24.94 o 
   3   8   4     2258.98     2372.42     83.36 o 
   4   8   4       38.59       33.13     22.02 o 
   5   8   4     1140.05     1160.84     75.57 o 
   6   8   4      366.82      327.35     72.55 o 
   7   8   4      353.46      387.32     47.83 o 
   8   8   4       50.87       53.02     29.31 o 
   9   8   4     1682.84     1849.68    102.87 o 
  10   8   4       59.30       10.45     29.76 o 
  11   8   4      355.60      460.23     62.76 o 
  12   8   4      404.24      439.66     61.65 o 
  13   8   4        8.88       -8.45     44.33 o 
  -7   9   4       59.47       51.94     60.96 o 
  -6   9   4       13.76      -23.44     31.21 o 
  -5   9   4        0.72        9.75     28.31 o 
  -4   9   4        4.77      -22.47     22.47 o 
  -3   9   4      472.61      395.67     61.01 o 
  -2   9   4       33.22      -11.39     21.61 o 
  -1   9   4      101.34      107.70     21.50 o 
   0   9   4      232.26      179.06     26.35 o 
   1   9   4        4.87       -3.54     14.16 o 
   2   9   4      502.53      496.68     54.82 o 
   3   9   4      870.47      889.50     44.42 o 
   4   9   4     1593.14     1576.46     63.66 o 
   5   9   4      162.45      268.35     38.95 o 
   6   9   4     1638.16     1734.60    186.52 o 
   7   9   4      282.00      265.79     43.57 o 
   8   9   4     1718.57     1612.22     93.41 o 
   9   9   4      166.03       86.17     33.42 o 
  10   9   4     1350.86     1281.87     86.81 o 
  11   9   4      113.28      113.81     37.76 o 
  12   9   4      175.57      146.67     69.78 o 
  -6  10   4       24.21       12.79     43.08 o 
  -5  10   4        0.01        2.96     28.36 o 
  -4  10   4        8.11       47.50     29.94 o 
  -3  10   4       68.61       51.78     31.37 o 
  -2  10   4      591.05      571.59    106.81 o 
  -1  10   4      150.10      179.76     26.73 o 
   0  10   4       86.93      120.95     24.61 o 
   1  10   4      829.81      854.55     66.50 o 
   2  10   4      555.75      591.91     57.25 o 
   3  10   4     1359.06     1423.30     62.51 o 
   4  10   4      965.01      986.64     67.12 o 
   5  10   4     2074.99     1774.84    399.01 o 
   6  10   4      141.96      179.03     79.68 o 
   7  10   4      798.34      742.90     92.17 o 
   8  10   4       50.13       51.42     32.35 o 
   9  10   4      471.73      442.03     59.73 o 
  10  10   4       18.60        6.98     32.81 o 
  11  10   4      428.77      430.24     62.56 o 
  12  10   4       11.18       -0.61     30.04 o 
  -5  11   4       19.94       63.00     34.21 o 
  -4  11   4        7.88      -10.71     29.79 o 
  -3  11   4      566.09      654.78    154.00 o 
  -2  11   4        5.31       22.45     29.27 o 
  -1  11   4     1011.39      973.94     68.86 o 
   0  11   4      350.54      384.10     59.24 o 
   1  11   4     1247.53     1198.88     59.22 o 
   2  11   4     1256.31     1251.23     60.39 o 
   3  11   4      489.63      473.62     54.84 o 
   4  11   4     1454.78     1521.51    121.84 o 
   5  11   4     1572.84     1418.08     86.76 o 
   6  11   4     1191.94     1077.34     81.53 o 
   7  11   4       33.00       39.10     29.23 o 
   8  11   4      124.65      100.24     51.57 o 
   9  11   4       34.57       19.33     30.01 o 
  10  11   4      159.88      165.91     44.79 o 
  11  11   4       13.99       19.83     34.07 o 
  -3  12   4        3.77       33.57     35.24 o 
  -2  12   4      978.72     1200.94    197.16 o 
  -1  12   4        1.88       19.13     30.95 o 
   0  12   4     1358.48     1531.90    171.66 o 
   1  12   4       65.65      152.10     29.76 o 
   2  12   4       53.72      114.48     34.82 o 
   3  12   4      151.37      124.79     45.77 o 
   4  12   4      528.66      581.36     64.85 o 
   5  12   4      215.13      212.95     96.39 o 
   6  12   4      513.74      508.98    138.35 o 
   7  12   4       61.11       78.20     35.25 o 
   8  12   4       21.25       15.60     32.30 o 
   9  12   4       14.38       -8.10     26.03 o 
  10  12   4       21.31        8.05     32.94 o 
  -2  13   4       55.58       76.33     37.62 o 
  -1  13   4      425.60      398.17     89.23 o 
   0  13   4      115.66       79.55     39.60 o 
   1  13   4      215.28      241.36     45.02 o 
   2  13   4       14.21       79.36     36.92 o 
   3  13   4        6.17      -13.44     37.02 o 
   4  13   4        7.71        0.80     33.68 o 
   5  13   4      111.25       80.91     36.21 o 
   6  13   4       17.19       46.95     38.84 o 
   7  13   4      214.28      182.29     45.55 o 
   8  13   4       28.51       -2.98     58.62 o 
   9  13   4       12.82        7.11     33.40 o 
   1  14   4      104.09        7.13     47.52 o 
   2  14   4       48.68       81.28     38.30 o 
   3  14   4        0.02        5.94     38.41 o 
   4  14   4       12.52       54.48     35.31 o 
   5  14   4        4.41       40.39     57.50 o 
   6  14   4      198.45      168.91     47.88 o 
   7  14   4        0.07       -1.59     34.62 o 
  -4 -13   5      396.52      370.69     59.27 o 
  -3 -13   5       33.27       71.12     39.19 o 
  -2 -13   5      357.02      288.86     66.76 o 
  -1 -13   5        8.84       54.21     36.07 o 
   0 -13   5      336.66      422.75     97.45 o 
  -7 -12   5      125.67      128.81     39.12 o 
  -6 -12   5       52.54       44.00     35.36 o 
  -5 -12   5      441.59      485.72    178.99 o 
  -4 -12   5        0.12        0.11     31.65 o 
  -3 -12   5     1005.64     1106.90     80.52 o 
  -2 -12   5        1.99      -12.01     32.61 o 
  -1 -12   5      508.93      539.96    111.06 o 
   0 -12   5       32.88       45.45     52.82 o 
   1 -12   5      316.61      345.05     54.86 o 
   2 -12   5      181.45      287.15     78.92 o 
   3 -12   5      197.28      261.42     69.50 o 
  -8 -11   5      127.91      163.39     42.54 o 
  -7 -11   5      435.92      539.11     64.19 o 
  -6 -11   5      279.94      308.46     49.82 o 
  -5 -11   5       22.38       18.84     53.88 o 
  -4 -11   5     1294.90     1408.51     90.68 o 
  -3 -11   5       17.50       87.16     39.12 o 
  -2 -11   5      886.00      875.01     69.33 o 
  -1 -11   5       17.46       18.58     34.67 o 
   0 -11   5        1.85       22.44     28.81 o 
   1 -11   5       24.07       44.66     29.61 o 
   2 -11   5      106.81      114.32     36.48 o 
   3 -11   5      169.96      170.70     44.22 o 
   4 -11   5       20.65       24.27     37.34 o 
   5 -11   5       10.34      -46.70     46.70 o 
  -9 -10   5      200.45      249.03     46.06 o 
  -8 -10   5      472.21      551.31     64.02 o 
  -7 -10   5       83.21       98.26     37.59 o 
  -6 -10   5      102.87      196.23     56.99 o 
  -5 -10   5      159.41      299.14     66.97 o 
  -4 -10   5      150.26      155.26     40.65 o 
  -3 -10   5      512.57      508.31     59.42 o 
  -2 -10   5       30.32       53.99     28.20 o 
  -1 -10   5      334.42      466.18     55.45 o 
   0 -10   5       65.01      109.11     33.58 o 
   1 -10   5        0.59       40.56     28.72 o 
   2 -10   5       51.94       77.72     28.68 o 
   3 -10   5      149.15      276.43     76.58 o 
   4 -10   5       65.99       43.40     29.98 o 
   5 -10   5      203.15      213.08     64.50 o 
   6 -10   5        5.03      132.10     53.23 o 
 -10  -9   5       15.97       42.20     36.75 o 
  -9  -9   5      248.37      297.56    111.30 o 
  -8  -9   5      157.25      189.61     41.30 o 
  -7  -9   5      213.13      195.02     39.15 o 
  -6  -9   5      167.16      226.42     42.54 o 
  -5  -9   5      404.47      427.62     52.52 o 
  -4  -9   5       76.63       24.33     27.35 o 
  -3  -9   5      176.49      187.97     38.87 o 
  -2  -9   5     1311.93     1323.84     79.60 o 
  -1  -9   5       20.59       74.17     27.49 o 
   0  -9   5       33.86        5.26     22.33 o 
   1  -9   5      249.18      307.06     44.08 o 
   2  -9   5      459.87      493.21     57.39 o 
   3  -9   5       18.83       23.73     25.94 o 
   4  -9   5      871.60      888.07     61.97 o 
   5  -9   5        0.13       22.87     28.42 o 
   6  -9   5      667.16      862.59     72.09 o 
   7  -9   5       43.64       82.54     58.86 o 
 -10  -8   5      111.82      207.68     47.72 o 
  -9  -8   5        1.38        4.51     28.53 o 
  -8  -8   5      317.08      360.11     50.14 o 
  -7  -8   5      153.70      177.74     38.07 o 
  -6  -8   5      226.28      159.25     44.96 o 
  -5  -8   5        0.72        1.73     24.34 o 
  -4  -8   5        1.53        4.59     24.77 o 
  -3  -8   5      642.77      522.21     55.58 o 
  -2  -8   5      205.56      209.00     37.56 o 
  -1  -8   5     1533.57     1622.73     86.62 o 
   0  -8   5      392.80      353.08     43.95 o 
   1  -8   5      576.39      605.89     56.66 o 
   2  -8   5      803.82      815.07     42.51 o 
   3  -8   5      601.71      661.14     39.72 o 
   4  -8   5      466.06      451.27     40.09 o 
   5  -8   5     2007.37     1893.82     79.95 o 
   6  -8   5       13.63       16.64     28.97 o 
   7  -8   5      233.84      228.25     44.37 o 
   8  -8   5       19.79       37.03     79.06 o 
 -11  -7   5        5.05       80.06     62.54 o 
 -10  -7   5       12.99       26.25     33.36 o 
  -9  -7   5       55.67       68.56     35.89 o 
  -8  -7   5        2.36       13.86     27.51 o 
  -7  -7   5      382.87      488.45     54.55 o 
  -6  -7   5       65.77       77.95     27.73 o 
  -5  -7   5      284.06      269.61     40.84 o 
  -4  -7   5       87.33       82.98     26.82 o 
  -3  -7   5      705.32      663.33     53.87 o 
  -2  -7   5       35.62       48.61     21.62 o 
  -1  -7   5     5001.36     5092.43    315.68 o 
   0  -7   5     3470.62     3402.02    109.94 o 
   1  -7   5     1605.99     1553.19     66.62 o 
   2  -7   5     1022.63     1011.24     47.33 o 
   3  -7   5      666.10      666.91     39.01 o 
   4  -7   5     1020.87      955.36     48.81 o 
   5  -7   5      470.85      439.82     62.73 o 
   6  -7   5      899.85      886.51     93.00 o 
   7  -7   5       13.37       21.46     25.11 o 
   8  -7   5       19.53       26.72     32.56 o 
   9  -7   5        3.85       -2.87     31.00 o 
 -11  -6   5       72.57       62.41     47.87 o 
 -10  -6   5        1.73      -14.91     28.78 o 
  -9  -6   5       57.45       34.50     21.87 o 
  -8  -6   5      168.90      236.29     30.55 o 
  -7  -6   5       56.00       59.93     19.71 o 
  -6  -6   5     2344.74     2184.25    102.19 o 
  -5  -6   5        6.46       10.33     15.35 o 
  -4  -6   5      766.43      714.51     48.95 o 
  -3  -6   5        0.39       21.05     12.27 o 
  -2  -6   5     2254.51     2237.56    102.76 o 
  -1  -6   5      709.41      654.62     46.87 o 
   0  -6   5     2532.04     2290.37    103.28 o 
   1  -6   5      348.95      331.43     36.13 o 
   2  -6   5      877.00      824.20     39.40 o 
   3  -6   5       35.43        0.47     16.63 o 
   4  -6   5      103.74      138.03     21.33 o 
   5  -6   5      507.99      493.39     40.67 o 
   6  -6   5      632.67      613.66     52.23 o 
   7  -6   5      688.73      671.82     54.87 o 
   8  -6   5       12.66       45.16     29.20 o 
   9  -6   5        0.30       17.59     28.66 o 
  10  -6   5        8.39      -13.59     74.43 o 
 -11  -5   5      188.12      229.58     63.03 o 
 -10  -5   5      356.21      376.66     41.17 o 
  -9  -5   5       75.50       98.36     25.26 o 
  -8  -5   5      679.58      741.05     60.26 o 
  -7  -5   5     1917.27     1925.17     75.83 o 
  -6  -5   5      918.18     1068.23     58.85 o 
  -5  -5   5     4306.98     4321.96    136.50 o 
  -4  -5   5       13.69       10.79     12.70 o 
  -3  -5   5      937.24      926.90     38.47 o 
  -2  -5   5       97.57      122.40     24.67 o 
  -1  -5   5     2119.02     2041.48     92.56 o 
   0  -5   5      188.85      178.16     27.73 o 
   1  -5   5     5043.57     4979.76    148.77 o 
   2  -5   5      200.61      205.73     20.28 o 
   3  -5   5       27.62       37.31     13.74 o 
   4  -5   5      311.44      388.74     48.61 o 
   5  -5   5       60.39       68.92     18.65 o 
   6  -5   5      106.81      147.82     23.89 o 
   7  -5   5      392.70      403.91     34.78 o 
   8  -5   5      159.84      169.36     35.67 o 
   9  -5   5       96.55      129.04     35.64 o 
  10  -5   5      104.07       85.56     33.98 o 
  11  -5   5        3.85      107.25     31.72 o 
 -11  -4   5      535.98      676.09    164.13 o 
 -10  -4   5      434.12      381.60     57.31 o 
  -9  -4   5      508.61      519.25     52.61 o 
  -8  -4   5      695.10      664.27     41.68 o 
  -7  -4   5      687.69      658.30     38.96 o 
  -6  -4   5     1429.69     1405.72     58.63 o 
  -5  -4   5      513.61      497.50     33.33 o 
  -4  -4   5     2120.05     2085.20     72.68 o 
  -3  -4   5      868.93      912.58     45.24 o 
  -2  -4   5      233.68      199.55     51.73 o 
  -1  -4   5       83.89       65.31     18.04 o 
   0  -4   5      155.71      142.94     24.23 o 
   1  -4   5       44.29       44.06      9.13 o 
   2  -4   5      141.54      114.77     15.93 o 
   3  -4   5      525.36      542.53     29.88 o 
   4  -4   5      385.43      406.06     31.15 o 
   5  -4   5      127.56      112.00     18.05 o 
   6  -4   5     1382.17     1490.33     86.90 o 
   7  -4   5       21.84       33.46     18.48 o 
   8  -4   5     1499.66     1447.63    117.40 o 
   9  -4   5      112.39      197.63     91.25 o 
  10  -4   5      116.81      151.85     36.40 o 
  11  -4   5      131.58      144.76     36.74 o 
 -11  -3   5       17.97       69.66     33.28 o 
 -10  -3   5      375.22      441.25     54.74 o 
  -9  -3   5        0.57        7.29     19.98 o 
  -8  -3   5      424.69      493.14     70.63 o 
  -7  -3   5      147.48      143.46     23.69 o 
  -6  -3   5      324.33      316.92     35.37 o 
  -5  -3   5      685.10      695.23     37.84 o 
  -4  -3   5     2781.08     2728.18     89.79 o 
  -3  -3   5        0.98       -8.81      8.81 o 
  -2  -3   5      193.87      240.70     17.25 o 
  -1  -3   5      130.79      146.38     36.68 o 
   0  -3   5     3511.31     3683.40    140.84 o 
   1  -3   5     3332.37     3432.90    149.51 o 
   2  -3   5       97.92      131.18     15.42 o 
   3  -3   5     3562.56     3444.90    107.35 o 
   4  -3   5     1005.51      968.68     42.24 o 
   5  -3   5     1260.46     1215.38     50.75 o 
   6  -3   5      185.30      248.13     27.30 o 
   7  -3   5     3262.31     3349.32    112.62 o 
   8  -3   5      159.11      179.64     29.58 o 
   9  -3   5     2117.87     2051.44    103.96 o 
  10  -3   5       38.86       67.48     27.85 o 
  11  -3   5      178.27      186.57     40.01 o 
  12  -3   5       32.45       20.31     29.15 o 
 -11  -2   5      298.84      355.89     63.22 o 
 -10  -2   5        2.40       19.56     26.72 o 
  -9  -2   5      206.57      206.15     37.37 o 
  -8  -2   5       14.97       18.34     16.12 o 
  -7  -2   5      186.52      192.60     44.67 o 
  -6  -2   5        9.91       60.29     27.14 o 
  -5  -2   5      395.19      423.59     36.95 o 
  -4  -2   5      224.44      260.73     23.52 o 
  -3  -2   5     1167.19     1086.76     42.72 o 
  -2  -2   5        4.39       -7.67      9.20 o 
  -1  -2   5      802.89      770.48     30.18 o 
   0  -2   5      475.88      409.31     29.43 o 
   1  -2   5     2597.20     2732.67     84.20 o 
   2  -2   5    15927.42    17702.84    484.04 o 
   3  -2   5     7650.91     7739.46    220.66 o 
   4  -2   5     2303.29     2006.28     69.10 o 
   5  -2   5      114.05      124.44     18.69 o 
   6  -2   5      770.35      691.36     36.38 o 
   7  -2   5       14.36       20.13     15.49 o 
   8  -2   5     3656.66     3548.10    118.92 o 
   9  -2   5      118.47      115.87     23.97 o 
  10  -2   5      831.95      989.09     67.37 o 
  11  -2   5       10.27       -2.54     26.57 o 
  12  -2   5        0.97      -28.41     28.41 o 
 -11  -1   5        5.13       19.11     30.38 o 
 -10  -1   5       75.29       55.14     34.35 o 
  -9  -1   5        5.89       -2.88     25.39 o 
  -8  -1   5       14.67       50.60     27.45 o 
  -7  -1   5      213.61      236.26     29.75 o 
  -6  -1   5      100.13      170.79     22.24 o 
  -5  -1   5      101.42      120.53     18.66 o 
  -4  -1   5     3295.60     3283.28    104.41 o 
  -3  -1   5     1309.39     1221.29     46.74 o 
  -2  -1   5     4339.50     4535.86    133.85 o 
  -1  -1   5        0.59        5.59      7.87 o 
   0  -1   5     1280.86     1180.82     54.90 o 
   1  -1   5     1845.99     1767.42     68.98 o 
   2  -1   5     5473.80     5604.72    160.90 o 
   3  -1   5     2590.15     2549.90     80.76 o 
   4  -1   5     2965.73     2813.98     89.85 o 
   5  -1   5     2176.47     1982.12     69.20 o 
   6  -1   5        2.68       30.39     12.60 o 
   7  -1   5      433.10      412.89     36.60 o 
   8  -1   5      160.41      140.08     23.27 o 
   9  -1   5     1608.24     1504.95     64.36 o 
  10  -1   5        1.69       23.05     37.58 o 
  11  -1   5      116.13      131.45     34.70 o 
  12  -1   5       18.46       45.87     32.76 o 
 -11   0   5        6.52       -0.23     29.90 o 
 -10   0   5       11.44       25.79     29.80 o 
  -9   0   5      432.74      494.35     55.22 o 
  -8   0   5       68.77       39.65     24.28 o 
  -7   0   5       40.26       58.05     29.64 o 
  -6   0   5        2.30       10.37     13.71 o 
  -5   0   5     1365.69     1369.27     53.97 o 
  -4   0   5      181.40      157.37     18.97 o 
  -3   0   5    23233.66    24666.33    671.41 o 
  -2   0   5     1166.07     1127.45     42.84 o 
  -1   0   5    10849.43    11865.48    327.66 o 
   0   0   5      566.73      530.12     24.27 o 
   1   0   5     3331.21     3520.78    104.84 o 
   2   0   5     1612.64     1585.42     53.39 o 
   3   0   5     5577.50     5382.30    155.72 o 
   4   0   5     3251.03     3159.94     98.26 o 
   5   0   5     1597.44     1420.02     53.06 o 
   6   0   5      251.51      253.59     32.40 o 
   7   0   5      100.42      116.27     19.65 o 
   8   0   5       39.74       55.27     17.09 o 
   9   0   5      238.64      262.60     44.14 o 
  10   0   5      792.31      812.53     46.40 o 
  11   0   5      118.68      124.06     35.35 o 
  12   0   5      138.98      180.05     38.90 o 
  13   0   5        6.03       13.29     33.18 o 
 -11   1   5       22.89       -6.19     28.22 o 
 -10   1   5      222.11      217.60     49.72 o 
  -9   1   5      409.97      437.81     56.32 o 
  -8   1   5      628.72      485.45     52.78 o 
  -7   1   5     1515.70     1401.99     78.97 o 
  -6   1   5     1292.58     1267.47     52.41 o 
  -5   1   5      469.75      453.07     32.40 o 
  -4   1   5      526.10      494.79     28.12 o 
  -3   1   5      440.98      394.75     23.88 o 
  -2   1   5    14495.70    15723.51    431.97 o 
  -1   1   5       30.39       27.44     17.51 o 
   0   1   5    10775.94    12154.88    335.04 o 
   1   1   5       35.50       24.48      9.95 o 
   2   1   5      707.40      715.25     30.35 o 
   3   1   5       12.99       11.28      9.00 o 
   4   1   5     7015.14     7316.10    208.22 o 
   5   1   5     1968.34     1971.14     67.01 o 
   6   1   5     2226.86     2206.42     75.17 o 
   7   1   5       81.64       97.78     17.62 o 
   8   1   5        6.09        9.06     14.07 o 
   9   1   5      282.99      247.93     28.53 o 
  10   1   5       87.67       75.70     20.96 o 
  11   1   5      409.09      450.51     52.98 o 
  12   1   5      222.29      140.15     51.87 o 
  13   1   5      294.81      295.81     69.67 o 
 -10   2   5      293.94      284.85     48.03 o 
  -9   2   5      209.69      208.46     43.24 o 
  -8   2   5     1658.75     1707.73    119.22 o 
  -7   2   5     2118.03     1923.75     98.29 o 
  -6   2   5     1290.25     1082.71    104.61 o 
  -5   2   5      114.81      271.47     87.91 o 
  -4   2   5      134.90      128.92     17.87 o 
  -3   2   5      683.83      629.95     30.88 o 
  -2   2   5      210.64      306.98     23.95 o 
  -1   2   5     1990.29     2062.26     68.34 o 
   0   2   5      204.98      255.29     19.25 o 
   1   2   5     1421.43     1357.42     47.73 o 
   2   2   5       13.62       34.41     10.62 o 
   3   2   5     1010.58      890.63     41.59 o 
   4   2   5        5.18        1.45      8.32 o 
   5   2   5     7974.29     8255.79    234.52 o 
   6   2   5       64.36       50.23     14.07 o 
   7   2   5     1674.48     1714.16     64.06 o 
   8   2   5      397.38      390.54     31.14 o 
   9   2   5      526.51      505.16     47.29 o 
  10   2   5      725.75      729.77     44.32 o 
  11   2   5      586.05      561.50     40.86 o 
  12   2   5      608.76      648.89     98.19 o 
  13   2   5       90.31      108.37     51.92 o 
 -10   3   5       12.27      -10.02     25.84 o 
  -9   3   5      195.79      262.68     46.41 o 
  -8   3   5        7.99       18.36     27.29 o 
  -7   3   5      985.40      814.18     91.17 o 
  -6   3   5        0.73        7.36     20.45 o 
  -5   3   5       93.23       85.68     25.13 o 
  -4   3   5        2.45        9.12     12.09 o 
  -3   3   5      147.82      139.46     22.86 o 
  -2   3   5      503.51      431.52     25.99 o 
  -1   3   5     2191.77     2065.61     69.11 o 
   0   3   5       89.97       74.22     13.91 o 
   1   3   5       83.47      102.17     15.39 o 
   2   3   5      185.73      194.45     16.57 o 
   3   3   5      922.94      984.19     36.88 o 
   4   3   5     2223.98     2023.90     65.79 o 
   5   3   5      562.50      602.07     26.97 o 
   6   3   5     4857.96     4603.83    139.58 o 
   7   3   5      140.91      137.33     18.79 o 
   8   3   5     1236.48     1216.84     51.91 o 
   9   3   5      574.08      526.66     36.89 o 
  10   3   5     1020.61     1004.58     65.93 o 
  11   3   5      280.94      253.03     42.52 o 
  12   3   5      938.89      939.04     71.67 o 
  13   3   5       78.91      119.90     48.22 o 
 -10   4   5       30.68       11.51     31.62 o 
  -9   4   5        1.76      -25.33     25.33 o 
  -8   4   5      101.63       67.45     33.51 o 
  -7   4   5        0.63        9.33     24.07 o 
  -6   4   5      571.59      588.57     55.07 o 
  -5   4   5       47.61        8.57     21.87 o 
  -4   4   5      168.78      140.75     28.71 o 
  -3   4   5       54.89      102.38     16.37 o 
  -2   4   5      479.81      464.98     43.12 o 
  -1   4   5      876.55      720.89     33.51 o 
   0   4   5     3392.11     3408.19    105.98 o 
   1   4   5     3101.92     3182.40     98.89 o 
   2   4   5     4144.40     4068.57    121.44 o 
   3   4   5     5237.56     5424.06    158.02 o 
   4   4   5      636.56      657.74     42.57 o 
   5   4   5     6045.40     6062.18    225.19 o 
   6   4   5       33.45       16.45     15.03 o 
   7   4   5     4747.62     4613.74    140.74 o 
   8   4   5      206.90      202.04     19.85 o 
   9   4   5      217.78      167.16     32.48 o 
  10   4   5       88.33       83.79     35.02 o 
  11   4   5      392.76      344.88     51.13 o 
  12   4   5       40.94        5.04     34.10 o 
  13   4   5      268.62      300.77     80.93 o 
  -9   5   5        0.75       -1.60     47.49 o 
  -8   5   5       30.07       75.62     34.10 o 
  -7   5   5      517.05      363.86     53.35 o 
  -6   5   5       64.96       68.34     35.32 o 
  -5   5   5     1796.41     1485.40    132.07 o 
  -4   5   5       11.42       21.16     19.94 o 
  -3   5   5     1080.03     1217.13     77.00 o 
  -2   5   5      243.89      341.46     26.51 o 
  -1   5   5     4369.25     4338.93    133.35 o 
   0   5   5     4756.40     4772.64    144.25 o 
   1   5   5     6015.70     6026.85    176.90 o 
   2   5   5     9918.05    10389.79    292.18 o 
   3   5   5       97.35       71.58     17.96 o 
   4   5   5     1337.36     1198.67     62.07 o 
   5   5   5      314.58      350.03     73.21 o 
   6   5   5     4184.79     4315.72    172.23 o 
   7   5   5      561.18      664.56    109.73 o 
   8   5   5      659.41      680.67     84.85 o 
   9   5   5      162.34      145.21     76.69 o 
  10   5   5       65.31       30.01     29.59 o 
  11   5   5        1.10      -24.33     24.33 o 
  12   5   5        6.23       16.01     29.72 o 
  13   5   5       21.83       48.39     60.50 o 
  -9   6   5       10.48        1.62     47.52 o 
  -8   6   5       57.04       55.67     33.96 o 
  -7   6   5        8.31        6.48     27.28 o 
  -6   6   5     1002.36      923.98     68.44 o 
  -5   6   5        2.90       24.96     24.38 o 
  -4   6   5     3809.42     3597.35    178.01 o 
  -3   6   5      155.02      127.58     40.60 o 
  -2   6   5     1763.95     1787.04     66.84 o 
  -1   6   5       49.99       34.75     18.21 o 
   0   6   5     6520.33     6640.76    195.75 o 
   1   6   5      132.25       99.65     17.06 o 
   2   6   5     5882.76     5744.16    170.60 o 
   3   6   5      153.74      143.93     16.76 o 
   4   6   5      646.23      604.85     42.24 o 
   5   6   5      482.21      512.19     45.99 o 
   6   6   5      967.37      916.65    130.44 o 
   7   6   5      374.08      337.34     42.36 o 
   8   6   5     1720.52     1689.08    160.97 o 
   9   6   5      421.00      464.00     55.17 o 
  10   6   5        1.18       -0.42     25.79 o 
  11   6   5        1.08      -24.57     24.57 o 
  12   6   5       27.49        0.00     32.03 o 
  13   6   5       85.98       97.13     77.64 o 
  -8   7   5      185.74      169.22     41.88 o 
  -7   7   5      146.02      318.79    141.02 o 
  -6   7   5      459.82      533.52     61.70 o 
  -5   7   5     1563.53     1424.02     85.80 o 
  -4   7   5      188.99      232.94     40.48 o 
  -3   7   5     1162.59     1170.23    159.96 o 
  -2   7   5       82.77      113.96     34.40 o 
  -1   7   5      989.79      969.86     45.56 o 
   0   7   5       32.01       28.51     16.01 o 
   1   7   5     2055.75     1997.34     72.83 o 
   2   7   5      178.06      222.96     23.69 o 
   3   7   5      824.82      767.82     37.07 o 
   4   7   5       84.98      121.84     32.08 o 
   5   7   5       99.38      164.83     45.83 o 
   6   7   5      107.69      130.75     29.25 o 
   7   7   5      792.84      768.52    107.41 o 
   8   7   5       32.66       55.23     28.21 o 
   9   7   5      861.52      958.08    114.27 o 
  10   7   5      319.28      376.80     53.28 o 
  11   7   5      152.74      160.02     45.09 o 
  12   7   5      524.22      509.29     67.94 o 
  13   7   5       61.63       65.91     37.35 o 
  -7   8   5       28.19       17.80     53.42 o 
  -6   8   5       56.72       -1.62     31.24 o 
  -5   8   5      688.93      577.48     70.48 o 
  -4   8   5      314.52      309.14     44.04 o 
  -3   8   5      576.21      494.53     98.38 o 
  -2   8   5      138.17      101.51     48.11 o 
  -1   8   5        4.39       24.30     15.78 o 
   0   8   5      183.10      193.79     31.80 o 
   1   8   5      210.95      243.40     55.59 o 
   2   8   5      739.95      818.74     41.66 o 
   3   8   5      199.53      196.40     23.32 o 
   4   8   5      564.08      561.31     46.85 o 
   5   8   5      415.22      431.22     47.42 o 
   6   8   5        1.83       15.59     22.35 o 
   7   8   5      144.98      134.90     32.27 o 
   8   8   5     2333.99     2458.94    120.91 o 
   9   8   5      475.12      505.41     60.25 o 
  10   8   5      844.17      870.96    170.49 o 
  11   8   5      529.47      677.49     73.82 o 
  12   8   5       46.97       -3.10     31.57 o 
  13   8   5      444.51      430.47     90.57 o 
  -6   9   5        1.52       18.33     47.43 o 
  -5   9   5       27.23       63.52     31.08 o 
  -4   9   5      103.64      153.44     38.46 o 
  -3   9   5       82.83       93.40     31.70 o 
  -2   9   5      264.37      309.16     43.46 o 
  -1   9   5       39.29       61.97     19.19 o 
   0   9   5       10.52       16.03     17.65 o 
   1   9   5        5.33      -10.05     15.52 o 
   2   9   5       50.90       41.55     31.00 o 
   3   9   5     1740.34     1741.13    186.71 o 
   4   9   5      204.44      200.35     45.94 o 
   5   9   5     1189.31     1075.84    110.92 o 
   6   9   5      316.46      309.34     52.74 o 
   7   9   5     1270.68     1239.57    137.67 o 
   8   9   5      792.97      710.99     63.31 o 
   9   9   5      925.43      968.73     71.96 o 
  10   9   5      124.81      133.97     42.01 o 
  11   9   5      624.85      776.21     79.39 o 
  12   9   5      172.73      178.62     45.62 o 
  -5  10   5       11.10       12.30     30.04 o 
  -4  10   5       23.73       46.54     28.93 o 
  -3  10   5      330.12      530.39    213.33 o 
  -2  10   5      148.68      146.20     35.30 o 
  -1  10   5      226.03      268.69     41.82 o 
   0  10   5       59.56       99.50     28.49 o 
   1  10   5      160.88      203.60     28.95 o 
   2  10   5     1624.57     1572.71     89.50 o 
   3  10   5     1283.79     1410.27    117.29 o 
   4  10   5     2438.06     2448.43    171.47 o 
   5  10   5      503.72      502.40     68.36 o 
   6  10   5     1276.31     1135.21    165.62 o 
   7  10   5       78.52       98.92     32.02 o 
   8  10   5      581.66      607.34    142.41 o 
   9  10   5       12.99        8.40     30.02 o 
  10  10   5     1021.41      922.71     74.65 o 
  11  10   5        2.98       -0.54     32.65 o 
  12  10   5      143.41      134.72     42.15 o 
  -4  11   5      335.95      382.08     54.58 o 
  -3  11   5        8.70       65.05     44.82 o 
  -2  11   5     1014.72     1036.48     75.56 o 
  -1  11   5       72.14       17.49     40.90 o 
   0  11   5      644.93      927.89    263.89 o 
   1  11   5     1464.24     1406.21     65.59 o 
   2  11   5      421.05      420.64     40.16 o 
   3  11   5      823.32      962.01     70.28 o 
   4  11   5     1557.55     1549.45     93.23 o 
   5  11   5     1434.80     1260.04     82.27 o 
   6  11   5      311.24      309.66     58.18 o 
   7  11   5      202.60      170.30     41.82 o 
   8  11   5        1.89       47.00     33.04 o 
   9  11   5      146.34       78.90     39.59 o 
  10  11   5      159.96      156.79     42.15 o 
  11  11   5       86.30       58.07     37.76 o 
  -3  12   5      551.85      619.90     69.31 o 
  -2  12   5        1.96        4.60     31.91 o 
  -1  12   5     1136.18     1175.67    273.69 o 
   0  12   5       24.16       77.34     52.30 o 
   1  12   5      475.47      543.68     50.42 o 
   2  12   5        0.83       32.21     46.73 o 
   3  12   5      219.93      276.05     57.31 o 
   4  12   5       46.12       63.58     31.99 o 
   5  12   5      578.69      640.90    121.13 o 
   6  12   5       23.08       45.98     32.05 o 
   7  12   5       21.14       46.35     31.01 o 
   8  12   5       17.14       17.40     28.28 o 
   9  12   5       22.40       77.95     33.84 o 
  10  12   5       36.37       73.12     38.26 o 
  -1  13   5       41.68       69.38     43.71 o 
   0  13   5      522.32      323.03     76.69 o 
   1  13   5        0.61       -0.87     40.49 o 
   2  13   5        5.63       71.09     35.63 o 
   3  13   5       11.53       27.59     62.56 o 
   4  13   5       79.60       79.81     38.50 o 
   5  13   5       27.95      127.41    146.03 o 
   6  13   5      135.50      202.23     44.52 o 
   7  13   5       13.79       34.59     56.93 o 
   8  13   5        9.47      -24.72     29.81 o 
   9  13   5       62.33       81.14     60.12 o 
   2  14   5        8.09       49.06     34.40 o 
   3  14   5       52.97       36.64     42.29 o 
   4  14   5       11.49       -4.63     34.47 o 
   5  14   5      234.76      310.90     59.79 o 
   6  14   5       25.53       49.02     68.50 o 
  -6 -12   6      211.05      187.23     68.58 o 
  -5 -12   6       17.28       50.22     37.41 o 
  -4 -12   6      646.12      798.77     73.73 o 
  -3 -12   6        0.18       20.80     35.99 o 
  -2 -12   6      453.22      409.47     58.93 o 
  -1 -12   6        4.72       -5.02     30.62 o 
   0 -12   6      261.21      296.64     51.38 o 
   1 -12   6      172.91      289.47     48.57 o 
   2 -12   6      262.60      340.68    101.94 o 
  -7 -11   6      237.35      375.29     57.50 o 
  -6 -11   6       63.76      107.95     32.07 o 
  -5 -11   6      673.09      718.59    124.72 o 
  -4 -11   6       31.75       32.69     35.73 o 
  -3 -11   6      751.62      780.68     77.45 o 
  -2 -11   6        0.05      -20.77     31.04 o 
  -1 -11   6       16.72       42.51     33.39 o 
   0 -11   6        1.68        0.58     31.74 o 
   1 -11   6       73.80       27.26     34.23 o 
   2 -11   6       76.74       44.48     31.98 o 
   3 -11   6      106.17       69.45     36.77 o 
   4 -11   6       26.38       45.99     40.93 o 
  -8 -10   6      141.29      194.93     44.82 o 
  -7 -10   6      348.59      509.42     89.81 o 
  -6 -10   6      140.50      148.08     38.06 o 
  -5 -10   6      193.33      226.09     72.52 o 
  -4 -10   6      407.88      360.12     50.76 o 
  -3 -10   6      108.10       56.87     31.90 o 
  -2 -10   6      725.05      619.56     65.38 o 
  -1 -10   6       43.27       27.98     27.88 o 
   0 -10   6      193.82      159.03     38.94 o 
   1 -10   6        9.48       -0.03     26.21 o 
   2 -10   6      157.35      204.78     71.44 o 
   3 -10   6       75.60      137.09     52.79 o 
   4 -10   6      241.75      360.37     55.59 o 
   5 -10   6       31.13       56.17     43.11 o 
   6 -10   6       85.12       22.97     51.82 o 
  -9  -9   6       93.17      190.52     60.44 o 
  -8  -9   6      135.56      125.57     37.83 o 
  -7  -9   6       67.82      115.91     52.99 o 
  -6  -9   6       17.01       60.10     43.30 o 
  -5  -9   6       17.40       14.76     28.83 o 
  -4  -9   6      248.50      247.31     42.42 o 
  -3  -9   6      491.56      508.10     61.80 o 
  -2  -9   6       13.58        6.96     25.83 o 
  -1  -9   6       28.23       42.12     27.34 o 
   0  -9   6      637.61      589.33     55.62 o 
   1  -9   6      305.72      326.77     47.95 o 
   2  -9   6        5.81       -2.22     23.75 o 
   3  -9   6     1070.96     1118.54     74.53 o 
   4  -9   6        2.62       -6.44     27.63 o 
   5  -9   6      922.25      860.88    100.15 o 
   6  -9   6       11.18       35.43     45.39 o 
   7  -9   6       96.81      102.43     52.14 o 
  -9  -8   6      121.13      162.69     58.73 o 
  -8  -8   6       38.82       90.76     36.70 o 
  -7  -8   6      104.75      111.30     35.99 o 
  -6  -8   6        6.89       17.44     28.36 o 
  -5  -8   6       48.88       86.45     29.45 o 
  -4  -8   6      128.72      156.59     33.73 o 
  -3  -8   6      355.68      412.18    121.51 o 
  -2  -8   6     1871.39     1709.39     91.82 o 
  -1  -8   6      590.09      577.18     49.81 o 
   0  -8   6      726.25      678.98     54.16 o 
   1  -8   6       18.17       43.68     26.15 o 
   2  -8   6      245.78      287.66     55.33 o 
   3  -8   6      313.06      313.43     43.37 o 
   4  -8   6     2506.07     2436.87    146.36 o 
   5  -8   6       12.34       19.02     21.38 o 
   6  -8   6      852.17      923.93     67.10 o 
   7  -8   6        3.38       23.25     29.03 o 
   8  -8   6       88.09      117.12     44.63 o 
 -10  -7   6        5.54       43.93     34.59 o 
  -9  -7   6        2.46       51.12     30.17 o 
  -8  -7   6      192.68      238.27     52.77 o 
  -7  -7   6        0.18       12.82     27.26 o 
  -6  -7   6      231.12      292.02     42.53 o 
  -5  -7   6       45.59       67.18     25.42 o 
  -4  -7   6       84.26       97.57     53.64 o 
  -3  -7   6      110.49      106.38     30.42 o 
  -2  -7   6     1182.39     1225.85     72.70 o 
  -1  -7   6     1279.90     1167.42    112.69 o 
   0  -7   6     1529.09     1537.66     94.51 o 
   1  -7   6      973.69      968.30     62.12 o 
   2  -7   6      229.85      205.91     34.35 o 
   3  -7   6      305.93      354.71     32.42 o 
   4  -7   6      154.47      203.38     42.47 o 
   5  -7   6     1427.28     1370.81    117.93 o 
   6  -7   6        2.16       -2.71     22.65 o 
   7  -7   6      187.33      235.87     42.59 o 
   8  -7   6       15.08       42.64     31.46 o 
   9  -7   6        7.66        0.83     32.51 o 
 -10  -6   6       44.23       90.13     36.71 o 
  -9  -6   6       59.90       69.43     34.32 o 
  -8  -6   6      249.09      287.42     45.25 o 
  -7  -6   6      934.61     1012.46     67.89 o 
  -6  -6   6       16.12       17.48     22.76 o 
  -5  -6   6     1603.29     1568.42     97.23 o 
  -4  -6   6      102.22       95.64     27.30 o 
  -3  -6   6     2950.72     2748.77    130.71 o 
  -2  -6   6       23.83       25.85     19.96 o 
  -1  -6   6     5042.93     4714.90    186.28 o 
   0  -6   6     1744.03     1679.74     84.56 o 
   1  -6   6     1216.65     1059.90     63.73 o 
   2  -6   6      274.55      274.73     33.54 o 
   3  -6   6      365.73      394.19     31.13 o 
   4  -6   6      164.74      201.41     25.84 o 
   5  -6   6      470.96      423.11     35.03 o 
   6  -6   6      631.15      556.93     40.38 o 
   7  -6   6       59.96       59.35     23.33 o 
   8  -6   6       31.26        3.52     25.60 o 
   9  -6   6       24.70        5.62     32.74 o 
  10  -6   6       11.89       32.29     31.92 o 
 -10  -5   6      302.97      405.65     53.93 o 
  -9  -5   6      272.91      326.25     55.22 o 
  -8  -5   6      363.73      439.87     53.29 o 
  -7  -5   6      620.61      709.55     57.75 o 
  -6  -5   6     3277.53     3051.63    135.92 o 
  -5  -5   6      217.56      235.34     25.66 o 
  -4  -5   6     1968.10     1836.18     67.54 o 
  -3  -5   6       19.57       16.83     34.97 o 
  -2  -5   6     1669.36     1470.32     75.43 o 
  -1  -5   6      165.32      180.82     46.32 o 
   0  -5   6     2252.34     2002.42     93.46 o 
   1  -5   6        2.79        1.64     17.85 o 
   2  -5   6     1184.40     1186.80     48.49 o 
   3  -5   6       24.09        6.73     13.99 o 
   4  -5   6       45.44       35.13     16.18 o 
   5  -5   6       22.52       76.29     19.23 o 
   6  -5   6      437.40      436.49     35.83 o 
   7  -5   6      278.01      307.18     37.10 o 
   8  -5   6       63.75       82.00     32.56 o 
   9  -5   6      118.54      131.74     47.46 o 
  10  -5   6        0.23       60.18     32.91 o 
 -11  -4   6       42.36       22.17     31.39 o 
 -10  -4   6      341.18      347.52     49.65 o 
  -9  -4   6       31.20       54.90     22.47 o 
  -8  -4   6      475.60      569.29     42.80 o 
  -7  -4   6     1718.69     1519.55     65.10 o 
  -6  -4   6      857.86      840.34     43.88 o 
  -5  -4   6     1503.18     1464.98     59.33 o 
  -4  -4   6      706.61      733.05     63.26 o 
  -3  -4   6      297.62      332.73     23.70 o 
  -2  -4   6       36.03       39.49     25.23 o 
  -1  -4   6      862.76      850.44     51.84 o 
   0  -4   6      113.80      147.42     24.89 o 
   1  -4   6     4045.04     3742.33    154.47 o 
   2  -4   6      566.72      607.26     30.47 o 
   3  -4   6      151.03      216.48     22.26 o 
   4  -4   6       15.55        4.05     12.45 o 
   5  -4   6      669.42      747.86     50.87 o 
   6  -4   6       52.44       64.60     19.10 o 
   7  -4   6      954.20      965.42     49.33 o 
   8  -4   6      255.08      216.66     30.32 o 
   9  -4   6      305.02      317.39     45.56 o 
  10  -4   6       80.11      155.13     69.37 o 
  11  -4   6      140.89      166.65     38.53 o 
 -11  -3   6      323.48      491.16     74.38 o 
 -10  -3   6       24.85       22.71     30.16 o 
  -9  -3   6      309.33      336.01     46.48 o 
  -8  -3   6      106.99       82.20     22.64 o 
  -7  -3   6      133.15      117.18     23.48 o 
  -6  -3   6      354.56      392.91     34.25 o 
  -5  -3   6      558.11      569.09     36.00 o 
  -4  -3   6      629.03      684.27     57.84 o 
  -3  -3   6       10.77       11.84     10.81 o 
  -2  -3   6      239.00      253.97     18.25 o 
  -1  -3   6       23.35       40.08     17.14 o 
   0  -3   6     1251.67     1252.59    129.81 o 
   1  -3   6      103.57       88.18     19.57 o 
   2  -3   6     1516.41     1483.19     53.74 o 
   3  -3   6      259.01      271.78     23.38 o 
   4  -3   6     1426.68     1367.96     54.36 o 
   5  -3   6       53.24       48.77     15.75 o 
   6  -3   6     2460.32     2388.82     85.65 o 
   7  -3   6       84.82      129.06     22.26 o 
   8  -3   6     3083.10     3157.73    111.27 o 
   9  -3   6      119.04       97.97     30.63 o 
  10  -3   6      127.30       68.85     31.29 o 
  11  -3   6       52.73       55.25     28.84 o 
  12  -3   6       53.12       85.07     52.14 o 
 -11  -2   6        0.69      -12.25     27.82 o 
 -10  -2   6      100.42       95.50     69.34 o 
  -9  -2   6        9.65       -4.63     23.12 o 
  -8  -2   6       26.51       35.11     19.58 o 
  -7  -2   6       46.00       63.32     18.94 o 
  -6  -2   6      349.82      354.81     32.85 o 
  -5  -2   6      176.12      221.71     33.49 o 
  -4  -2   6     1532.94     1452.35     56.26 o 
  -3  -2   6      197.09      225.35     21.58 o 
  -2  -2   6      340.55      298.65     29.94 o 
  -1  -2   6      115.57      147.61     15.28 o 
   0  -2   6      492.31      458.17     21.67 o 
   1  -2   6     4797.37     4825.34    141.69 o 
   2  -2   6      792.21      808.51     34.44 o 
   3  -2   6    14070.12    14204.68    393.73 o 
   4  -2   6      143.62      151.86     19.21 o 
   5  -2   6     2042.68     2076.06     73.82 o 
   6  -2   6       36.57       99.62     31.13 o 
   7  -2   6     3000.26     2918.39    100.61 o 
   8  -2   6        5.65       27.38     21.80 o 
   9  -2   6      801.23      728.91     43.46 o 
  10  -2   6        6.11      -10.86     24.82 o 
  11  -2   6       34.49      106.48     46.67 o 
  12  -2   6        8.09       18.42     32.32 o 
 -11  -1   6       66.02       93.51     36.25 o 
 -10  -1   6        3.09       11.54     26.74 o 
  -9  -1   6      350.16      438.84    119.80 o 
  -8  -1   6       43.87       53.83     25.13 o 
  -7  -1   6       57.05       49.42     22.69 o 
  -6  -1   6        2.59       -5.27     21.76 o 
  -5  -1   6     1454.76     1492.02     59.28 o 
  -4  -1   6     1996.01     2011.64     71.96 o 
  -3  -1   6     1232.76     1145.35     46.13 o 
  -2  -1   6      231.11      234.47     21.00 o 
  -1  -1   6      934.28      873.93     36.17 o 
   0  -1   6     1642.82     1845.78     80.12 o 
   1  -1   6     1932.20     1786.96     59.87 o 
   2  -1   6     7497.33     7526.11    213.79 o 
   3  -1   6     3210.40     3149.60     98.64 o 
   4  -1   6     3062.09     3007.81     96.60 o 
   5  -1   6       76.54      119.87     17.77 o 
   6  -1   6      324.07      341.52     35.00 o 
   7  -1   6      339.19      320.29     33.68 o 
   8  -1   6     1624.20     1470.61     62.49 o 
   9  -1   6      153.63      159.25     32.82 o 
  10  -1   6      508.60      490.54     39.55 o 
  11  -1   6       10.71      -22.03     29.01 o 
  12  -1   6       23.13       44.54     32.63 o 
 -10   0   6      268.29      277.14     86.78 o 
  -9   0   6       43.61       90.51     31.53 o 
  -8   0   6      269.47      212.57     38.14 o 
  -7   0   6      106.37      104.63     26.65 o 
  -6   0   6       42.53       44.31     17.08 o 
  -5   0   6        2.70        4.22     12.96 o 
  -4   0   6     6347.08     6093.16    181.53 o 
  -3   0   6        8.49       -1.53     11.01 o 
  -2   0   6    12123.99    12219.60    340.52 o 
  -1   0   6      307.67      292.27     21.63 o 
   0   0   6     4724.84     4680.09    137.78 o 
   1   0   6      197.38      226.94     19.35 o 
   2   0   6     4229.90     4134.41    123.28 o 
   3   0   6       21.03        6.41      8.82 o 
   4   0   6     3048.27     2879.18     92.10 o 
   5   0   6       51.68       78.26     14.76 o 
   6   0   6       29.85       32.66     14.96 o 
   7   0   6       55.62       89.69     17.84 o 
   8   0   6      299.93      309.58     30.43 o 
   9   0   6      507.96      466.81     35.91 o 
  10   0   6      561.66      537.29     56.75 o 
  11   0   6      383.11      480.90     55.25 o 
  12   0   6        9.40       84.24     32.07 o 
  13   0   6       46.72       61.78     43.81 o 
 -10   1   6      152.18      131.79     37.18 o 
  -9   1   6      495.00      583.97     63.84 o 
  -8   1   6      731.29      761.94     60.49 o 
  -7   1   6      318.53      325.82     42.53 o 
  -6   1   6        3.19       -8.45     19.04 o 
  -5   1   6     1094.77     1089.51     48.06 o 
  -4   1   6      230.79      262.87     30.16 o 
  -3   1   6     4847.10     4652.28    141.54 o 
  -2   1   6      142.09      194.60     21.82 o 
  -1   1   6     4168.95     4497.59    134.36 o 
   0   1   6      755.02      830.46     34.78 o 
   1   1   6      153.91      175.40     17.32 o 
   2   1   6      198.51      240.81     19.95 o 
   3   1   6     6848.51     7206.61    205.93 o 
   4   1   6      244.40      266.21     21.73 o 
   5   1   6     1543.54     1461.04     54.33 o 
   6   1   6       70.67       93.86     15.90 o 
   7   1   6       48.34       57.29     21.71 o 
   8   1   6      544.06      536.67     34.46 o 
   9   1   6      138.08      137.01     24.03 o 
  10   1   6      992.79     1027.48     52.93 o 
  11   1   6      564.44      669.86     44.70 o 
  12   1   6      445.13      541.12     87.79 o 
  13   1   6        0.01       43.81     42.40 o 
 -10   2   6       48.19       93.20     34.91 o 
  -9   2   6      652.45      595.56     65.72 o 
  -8   2   6      399.80      431.72     54.73 o 
  -7   2   6      488.18      393.95     49.01 o 
  -6   2   6      738.16      715.78    131.58 o 
  -5   2   6      588.43      564.95     40.64 o 
  -4   2   6      204.61      176.90     21.31 o 
  -3   2   6      404.67      432.71     28.24 o 
  -2   2   6     1061.80     1099.58     45.25 o 
  -1   2   6     1473.57     1554.97     56.71 o 
   0   2   6        3.96        1.90      8.74 o 
   1   2   6      332.46      309.12     20.73 o 
   2   2   6      166.28      223.95     19.23 o 
   3   2   6      337.98      330.73     21.60 o 
   4   2   6     3638.03     3631.37    111.63 o 
   5   2   6      111.17      115.29     16.17 o 
   6   2   6     1302.48     1211.91     48.31 o 
   7   2   6      142.15      114.98     20.25 o 
   8   2   6      204.17      238.64     39.21 o 
   9   2   6     1587.19     1463.35     62.12 o 
  10   2   6     1324.51     1380.17     82.64 o 
  11   2   6      940.86     1014.70     68.60 o 
  12   2   6      301.74      283.70     46.01 o 
  13   2   6      300.79      527.02     87.85 o 
 -10   3   6       84.28       77.68     54.54 o 
  -9   3   6       52.27       72.62     29.62 o 
  -8   3   6      320.72      333.25     50.26 o 
  -7   3   6      141.34      147.16     32.14 o 
  -6   3   6      657.16      489.86     47.58 o 
  -5   3   6      479.41      473.23     50.18 o 
  -4   3   6       63.37       54.74     19.87 o 
  -3   3   6      227.60      263.81     36.63 o 
  -2   3   6      883.33      854.23     38.53 o 
  -1   3   6     2249.05     2156.53     73.92 o 
   0   3   6      240.67      274.14     23.35 o 
   1   3   6      480.06      408.85     23.65 o 
   2   3   6      253.39      285.49     21.43 o 
   3   3   6     1037.80      980.97     39.21 o 
   4   3   6      276.04      349.08     21.32 o 
   5   3   6    10382.33    10016.27    282.08 o 
   6   3   6      161.72      252.10     21.53 o 
   7   3   6     3794.58     3862.87    122.62 o 
   8   3   6      944.48      901.09     59.91 o 
   9   3   6      315.79      292.91     45.26 o 
  10   3   6      494.36      659.02    107.39 o 
  11   3   6      752.68      884.31    107.88 o 
  12   3   6      611.91      730.47    125.21 o 
  13   3   6      239.58      199.80     60.09 o 
  -9   4   6        9.51       -0.59     27.51 o 
  -8   4   6       16.04      -20.59     38.26 o 
  -7   4   6      528.56      498.48     88.74 o 
  -6   4   6       36.77       63.83     28.38 o 
  -5   4   6      180.81      146.37     57.48 o 
  -4   4   6       24.55        1.76     18.66 o 
  -3   4   6      146.03      135.89     26.09 o 
  -2   4   6      565.33      581.10     31.86 o 
  -1   4   6     2278.12     2174.33     75.05 o 
   0   4   6     4544.74     4540.74    137.89 o 
   1   4   6     4468.18     4557.17    137.42 o 
   2   4   6     3362.89     3482.61    107.71 o 
   3   4   6      780.12      758.01     33.49 o 
   4   4   6     5445.16     5422.39    203.57 o 
   5   4   6      737.74      646.87     90.57 o 
   6   4   6     7224.00     7487.54    276.76 o 
   7   4   6       70.33       69.69     24.01 o 
   8   4   6      701.12      764.28     55.64 o 
   9   4   6       49.65       64.24     26.24 o 
  10   4   6      115.87       97.51     50.02 o 
  11   4   6       78.79       96.42     32.62 o 
  12   4   6      380.02      454.11     75.79 o 
  13   4   6       10.81       15.63     26.65 o 
  -9   5   6        2.87       -7.81     25.82 o 
  -8   5   6       39.28       23.55     32.05 o 
  -7   5   6        3.99        8.83     29.63 o 
  -6   5   6      464.71      452.00     54.65 o 
  -5   5   6      120.99       73.77     31.41 o 
  -4   5   6      644.98      695.71     65.45 o 
  -3   5   6      153.58      179.07     22.41 o 
  -2   5   6     2489.26     2538.19     87.74 o 
  -1   5   6     1314.20     1203.77     50.36 o 
   0   5   6     7388.49     7203.77    210.55 o 
   1   5   6     6582.14     6752.69    197.51 o 
   2   5   6     3123.87     3096.52     99.11 o 
   3   5   6     3769.04     3896.11    119.59 o 
   4   5   6     2124.61     2237.77    100.42 o 
   5   5   6     2359.89     2265.52    102.38 o 
   6   5   6     1375.10     1162.51     66.48 o 
   7   5   6     2287.95     2381.59    110.74 o 
   8   5   6      164.53      195.01     35.97 o 
   9   5   6      137.33      196.21     37.95 o 
  10   5   6       65.53       78.15     53.53 o 
  11   5   6       35.35       29.43     32.13 o 
  12   5   6      145.67      134.97     40.07 o 
  13   5   6      123.08      184.84     52.77 o 
  -8   6   6       51.08       24.62     29.43 o 
  -7   6   6      397.23      443.41     58.99 o 
  -6   6   6      119.63      139.25     37.99 o 
  -5   6   6     1503.12     1396.04    199.20 o 
  -4   6   6      147.58      126.92     34.56 o 
  -3   6   6      951.10     1012.22     65.10 o 
  -2   6   6      521.80      537.80     43.44 o 
  -1   6   6     2999.10     2818.59     95.98 o 
   0   6   6      582.84      560.32     55.75 o 
   1   6   6     4436.27     4386.07    136.36 o 
   2   6   6       10.15       -8.44     17.32 o 
   3   6   6       56.56       50.60     17.30 o 
   4   6   6        8.34       -1.99     20.68 o 
   5   6   6      219.77      186.02     30.93 o 
   6   6   6      679.08      673.31     50.99 o 
   7   6   6     1167.85     1051.45     66.42 o 
   8   6   6       33.22       15.43     23.45 o 
   9   6   6       33.38       56.27     48.09 o 
  10   6   6        0.54       -0.47     26.72 o 
  11   6   6        0.63       14.80     29.01 o 
  12   6   6       50.85       55.78     38.81 o 
  13   6   6       66.26       82.65     37.89 o 
  -7   7   6      175.73      205.70     43.68 o 
  -6   7   6      704.72      683.39     71.24 o 
  -5   7   6      487.61      381.79     77.45 o 
  -4   7   6     1170.47     1213.66     77.21 o 
  -3   7   6      182.26      232.25     54.86 o 
  -2   7   6       65.69       56.43     18.76 o 
  -1   7   6       50.40       63.91     18.89 o 
   0   7   6      812.90      864.83     59.42 o 
   1   7   6       41.19       43.95     15.35 o 
   2   7   6     1455.82     1402.11     68.65 o 
   3   7   6       52.20       55.16     17.33 o 
   4   7   6       17.57       20.55     21.65 o 
   5   7   6        0.25      -10.02     26.94 o 
   6   7   6      302.46      323.24     42.40 o 
   7   7   6       85.09       87.16     26.44 o 
   8   7   6     1931.10     1871.97    101.47 o 
   9   7   6      815.10      861.06     73.80 o 
  10   7   6      102.22      111.04     33.52 o 
  11   7   6      308.58      309.57     52.27 o 
  12   7   6       10.41      -30.19     30.19 o 
  13   7   6      595.65      648.18     74.88 o 
  -7   8   6       31.42       35.73     37.69 o 
  -6   8   6      232.26      201.63     45.06 o 
  -5   8   6      641.87      586.29     90.57 o 
  -4   8   6      747.32      592.64     63.38 o 
  -3   8   6      128.63      218.16     39.10 o 
  -2   8   6      595.54      617.51     54.86 o 
  -1   8   6        4.41        8.64     16.79 o 
   0   8   6       96.00      106.07     33.08 o 
   1   8   6       76.13      146.77     30.68 o 
   2   8   6        1.07        5.07     16.98 o 
   3   8   6     1658.96     1760.06    133.81 o 
   4   8   6      664.06      722.17     57.50 o 
   5   8   6        6.87       31.65     21.43 o 
   6   8   6      246.18      228.44     37.81 o 
   7   8   6      688.44      693.86     55.93 o 
   8   8   6      669.96      724.90    122.65 o 
   9   8   6     1029.73      828.96     66.24 o 
  10   8   6      563.94      526.57    112.39 o 
  11   8   6      136.19       99.72     37.48 o 
  12   8   6      423.41      422.24     61.15 o 
  -6   9   6       44.83       80.99     34.37 o 
  -5   9   6       53.71       89.36     91.30 o 
  -4   9   6       13.45       -2.97     27.07 o 
  -3   9   6      185.24      185.43     37.37 o 
  -2   9   6      106.12       77.07     28.03 o 
  -1   9   6        5.49        2.18     18.72 o 
   0   9   6        2.58        9.72     20.51 o 
   1   9   6      561.22      583.43     40.15 o 
   2   9   6     1900.79     2026.12     78.71 o 
   3   9   6      456.64      549.72     68.42 o 
   4   9   6     2038.80     1892.66    142.87 o 
   5   9   6       44.86       58.52     27.61 o 
   6   9   6     1760.23     1526.96     87.40 o 
   7   9   6      583.27      627.27     59.15 o 
   8   9   6     1745.93     1650.00     95.64 o 
   9   9   6      126.52      155.27     40.92 o 
  10   9   6     1084.57     1007.01     76.28 o 
  11   9   6      309.27      260.39     50.23 o 
  12   9   6       42.12       25.28     32.21 o 
  -5  10   6       12.86       32.61     53.83 o 
  -4  10   6      212.56      267.74     59.19 o 
  -3  10   6      156.45      169.97     39.64 o 
  -2  10   6      306.96      256.34     65.97 o 
  -1  10   6      395.57      431.94     74.21 o 
   0  10   6       16.04       14.02     20.23 o 
   1  10   6      955.49     1023.67     53.78 o 
   2  10   6      542.49      470.33     48.72 o 
   3  10   6     1485.66     1559.24    123.77 o 
   4  10   6      620.97      587.84     56.24 o 
   5  10   6     1174.37     1208.90    246.50 o 
   6  10   6        9.28       12.95     29.09 o 
   7  10   6      877.82      847.18    105.45 o 
   8  10   6       33.63       27.71     35.00 o 
   9  10   6      761.43      584.74     66.81 o 
  10  10   6       53.82       92.46     35.75 o 
  11  10   6      274.43      246.05     93.86 o 
  -4  11   6       19.97       68.75     40.93 o 
  -3  11   6      720.57      706.60     71.88 o 
  -2  11   6       91.92       24.92     38.73 o 
  -1  11   6      882.65      877.54     67.00 o 
   0  11   6      403.51      537.67     91.71 o 
   1  11   6      541.40      557.90     52.68 o 
   2  11   6      747.03      760.48     74.35 o 
   3  11   6     1106.90     1276.04     83.46 o 
   4  11   6      818.09      807.83     77.10 o 
   5  11   6      411.16      405.36     58.13 o 
   6  11   6      350.62      349.84     51.43 o 
   7  11   6        7.42       44.04     32.61 o 
   8  11   6       57.87      105.77     56.90 o 
   9  11   6      127.75      164.59     69.12 o 
  10  11   6      194.76      229.84     80.72 o 
  11  11   6       80.43       34.07     32.61 o 
  -2  12   6      746.62      738.08     75.59 o 
  -1  12   6       13.93       29.89     35.79 o 
   0  12   6      765.87      894.08    167.12 o 
   1  12   6      180.15      193.49     58.51 o 
   2  12   6      178.04      222.10     42.62 o 
   3  12   6       29.49      114.81     52.93 o 
   4  12   6      388.71      379.76     57.09 o 
   5  12   6       64.66      114.46     39.31 o 
   6  12   6       30.85       31.73     32.47 o 
   7  12   6        0.39       -2.19     31.97 o 
   8  12   6       19.32       29.20     29.58 o 
   9  12   6       27.72       47.08     34.48 o 
  10  12   6       41.96       82.65     37.39 o 
   0  13   6        0.04       13.82     49.58 o 
   1  13   6        4.33      -13.23     39.68 o 
   2  13   6       23.26       38.36     34.81 o 
   3  13   6       80.81      146.28     51.35 o 
   4  13   6        4.11        8.46     33.81 o 
   5  13   6      405.34      395.92     59.35 o 
   6  13   6        0.18      -19.67     64.39 o 
   7  13   6       64.01      153.97     42.41 o 
   8  13   6       74.87       42.50     31.35 o 
   3  14   6       29.05       41.66     39.37 o 
   4  14   6      150.95      213.46    100.23 o 
   5  14   6        5.81       -9.77     31.41 o 
  -4 -12   7       89.57      175.81     41.49 o 
  -3 -12   7      431.30      581.46     69.58 o 
  -2 -12   7        1.18       24.76     31.18 o 
  -1 -12   7      254.61      319.59     55.09 o 
   0 -12   7      131.41      119.39     40.24 o 
   1 -12   7      220.61      214.48     88.20 o 
  -6 -11   7      449.96      563.60    130.87 o 
  -5 -11   7        0.53       13.81     31.14 o 
  -4 -11   7     1056.01     1046.79     79.73 o 
  -3 -11   7       10.72       24.02     28.64 o 
  -2 -11   7      167.54      136.65     38.96 o 
  -1 -11   7       17.72      -18.25     28.87 o 
   0 -11   7       15.21       34.22     33.09 o 
   1 -11   7       28.46      101.56     36.97 o 
   2 -11   7      180.31      158.02     64.90 o 
   3 -11   7       84.35       93.02     48.77 o 
   4 -11   7       13.87       38.81     41.91 o 
  -7 -10   7       63.91      103.61     39.70 o 
  -6 -10   7       52.22       82.09     35.89 o 
  -5 -10   7      299.85      344.40    126.73 o 
  -4 -10   7      173.25      152.03     39.61 o 
  -3 -10   7      230.80      259.85     47.29 o 
  -2 -10   7       22.10        6.87     29.76 o 
  -1 -10   7        4.53       -0.09     26.82 o 
   0 -10   7       34.49       31.82     61.88 o 
   1 -10   7       66.61       50.57     29.83 o 
   2 -10   7        3.13       18.70     30.29 o 
   3 -10   7      344.85      275.71     46.38 o 
   4 -10   7        5.06        8.92     32.07 o 
   5 -10   7       66.21       83.98     48.28 o 
  -8  -9   7      106.20       97.22     56.82 o 
  -7  -9   7       28.40       91.57     37.98 o 
  -6  -9   7        5.18       17.61     36.46 o 
  -5  -9   7       58.15       73.52     34.54 o 
  -4  -9   7        6.79       15.56     27.31 o 
  -3  -9   7        0.21       40.97     25.89 o 
  -2  -9   7        2.99        9.07     27.92 o 
  -1  -9   7      293.36      334.81     63.16 o 
   0  -9   7      126.03      122.73     33.87 o 
   1  -9   7       35.22       53.06     29.87 o 
   2  -9   7      918.95      847.69    148.48 o 
   3  -9   7       30.35       49.83     31.23 o 
   4  -9   7     1438.30     1636.27     98.88 o 
   5  -9   7       34.63       32.60     35.42 o 
   6  -9   7      381.65      277.04     72.12 o 
   7  -9   7       10.00       41.64     48.71 o 
  -9  -8   7        9.08       60.69     36.17 o 
  -8  -8   7       87.02      132.14     39.02 o 
  -7  -8   7        0.42       30.50     33.36 o 
  -6  -8   7       25.63       67.83     33.46 o 
  -5  -8   7        2.77       23.85     53.88 o 
  -4  -8   7       90.31       71.09     35.46 o 
  -3  -8   7      849.45      885.78     63.41 o 
  -2  -8   7      222.42      225.58     38.76 o 
  -1  -8   7      525.47      400.43     73.15 o 
   0  -8   7      149.36      150.02     34.06 o 
   1  -8   7        4.52       33.54     23.50 o 
   2  -8   7      119.99      127.95     33.38 o 
   3  -8   7     1579.48     1399.55     83.88 o 
   4  -8   7        5.81       25.66     29.11 o 
   5  -8   7     1492.52     1487.48     89.67 o 
   6  -8   7        0.24       -0.76     30.38 o 
   7  -8   7      201.60      169.00     57.20 o 
   8  -8   7        7.13       -4.57     40.55 o 
  -9  -7   7       31.60       78.35     36.51 o 
  -8  -7   7        1.71       49.14     35.64 o 
  -7  -7   7      176.77      226.07     88.80 o 
  -6  -7   7       52.45      101.11     42.97 o 
  -5  -7   7      271.21      367.82     49.93 o 
  -4  -7   7       87.42      160.49     34.82 o 
  -3  -7   7      785.56      875.95    117.94 o 
  -2  -7   7     1060.61      953.90     63.13 o 
  -1  -7   7     3782.70     3077.30    216.27 o 
   0  -7   7     1595.03     1479.64     82.87 o 
   1  -7   7      595.25      516.52     68.66 o 
   2  -7   7      395.64      313.61     54.51 o 
   3  -7   7      502.76      611.59     52.16 o 
   4  -7   7     1431.49     1309.81     79.32 o 
   5  -7   7       12.40       -6.56     24.68 o 
   6  -7   7      344.51      299.97     36.45 o 
   7  -7   7        8.70       19.05     28.29 o 
   8  -7   7       24.93       49.00     31.76 o 
   9  -7   7        0.00       -9.74     48.06 o 
 -10  -6   7       72.57       49.41     34.03 o 
  -9  -6   7       31.40       34.98     29.20 o 
  -8  -6   7      512.68      688.57     64.92 o 
  -7  -6   7        0.03        5.75     25.44 o 
  -6  -6   7      763.48      807.45    116.23 o 
  -5  -6   7      112.79      139.72     33.54 o 
  -4  -6   7      941.18      867.22     59.96 o 
  -3  -6   7       25.29       16.26     22.51 o 
  -2  -6   7     6011.47     5812.27    225.26 o 
  -1  -6   7      551.76      586.22     52.69 o 
   0  -6   7     2276.34     2090.59    101.34 o 
   1  -6   7      219.22      143.82     31.40 o 
   2  -6   7      426.70      453.18     48.39 o 
   3  -6   7       17.56       -3.77     20.76 o 
   4  -6   7      248.20      283.72     30.28 o 
   5  -6   7      313.96      317.55     33.56 o 
   6  -6   7      311.54      296.40     33.50 o 
   7  -6   7       41.82       53.86     24.11 o 
   8  -6   7       10.69       20.48     26.61 o 
   9  -6   7        3.15      -28.57     37.56 o 
 -10  -5   7       25.31       16.93     43.65 o 
  -9  -5   7      153.23      165.94     36.80 o 
  -8  -5   7      266.34      433.16     74.67 o 
  -7  -5   7     2300.93     2288.69    113.20 o 
  -6  -5   7      137.61      185.90     36.79 o 
  -5  -5   7     1931.76     1894.55     96.11 o 
  -4  -5   7      106.96      115.89     29.61 o 
  -3  -5   7     1720.53     1625.09    116.18 o 
  -2  -5   7       51.61       27.88     20.45 o 
  -1  -5   7     2463.80     2284.87    105.29 o 
   0  -5   7      155.94      189.28     32.33 o 
   1  -5   7     1393.78     1267.69     71.09 o 
   2  -5   7        0.33        6.50     11.89 o 
   3  -5   7        6.02       13.94     13.80 o 
   4  -5   7       40.86       29.42     16.15 o 
   5  -5   7      613.08      559.95     37.23 o 
   6  -5   7      431.44      552.47     52.27 o 
   7  -5   7      429.13      438.82     39.84 o 
   8  -5   7       57.22       72.06     24.47 o 
   9  -5   7        3.48       23.73     37.28 o 
  10  -5   7       43.85      -22.58     28.68 o 
 -10  -4   7       25.99       20.25     40.17 o 
  -9  -4   7      344.00      628.35    184.24 o 
  -8  -4   7      279.47      369.32     48.51 o 
  -7  -4   7      117.53      140.89     34.79 o 
  -6  -4   7     1458.88     1435.66     62.16 o 
  -5  -4   7      246.74      280.20     36.05 o 
  -4  -4   7      579.32      587.90     48.00 o 
  -3  -4   7      125.54      137.99     30.53 o 
  -2  -4   7      141.51      153.42     49.37 o 
  -1  -4   7      140.02      129.15     26.51 o 
   0  -4   7      959.00      968.20     57.93 o 
   1  -4   7       17.32       32.40     18.35 o 
   2  -4   7     1188.33     1210.13     67.91 o 
   3  -4   7        7.18       -0.62     13.19 o 
   4  -4   7      115.21      158.93     22.42 o 
   5  -4   7        3.34       -9.24     14.01 o 
   6  -4   7      717.06      736.27     42.44 o 
   7  -4   7      361.64      358.26     36.27 o 
   8  -4   7      397.15      432.50     40.09 o 
   9  -4   7      315.07      254.18     58.40 o 
  10  -4   7      113.44      103.99     33.28 o 
  11  -4   7      184.62      199.69     45.27 o 
 -10  -3   7      200.38      192.31     43.76 o 
  -9  -3   7      133.36      139.55     47.52 o 
  -8  -3   7      186.11      186.27     29.63 o 
  -7  -3   7       31.51       42.79     18.91 o 
  -6  -3   7      492.94      540.43     54.73 o 
  -5  -3   7       76.25       94.39     20.24 o 
  -4  -3   7      264.78      292.84     26.39 o 
  -3  -3   7       12.37       29.41     13.34 o 
  -2  -3   7       13.19       19.69     17.10 o 
  -1  -3   7     1321.72     1225.55     65.24 o 
   0  -3   7       14.65       17.38     15.47 o 
   1  -3   7     2772.65     2590.57    117.86 o 
   2  -3   7       41.99       72.75     13.70 o 
   3  -3   7      942.27      870.06     39.78 o 
   4  -3   7       46.33       54.16     15.71 o 
   5  -3   7     2473.78     2430.63     86.33 o 
   6  -3   7       77.59       90.53     20.71 o 
   7  -3   7     3384.97     3284.81    127.30 o 
   8  -3   7      450.45      427.12     48.79 o 
   9  -3   7      627.07      603.39     60.09 o 
  10  -3   7       71.16       66.52     32.16 o 
  11  -3   7       68.39       56.80     34.42 o 
 -10  -2   7        4.62       26.55     58.78 o 
  -9  -2   7       56.94      105.40     31.49 o 
  -8  -2   7        7.28       35.03     23.44 o 
  -7  -2   7        9.01       11.11     23.71 o 
  -6  -2   7       83.95       92.41     20.67 o 
  -5  -2   7      542.31      512.63     33.46 o 
  -4  -2   7       53.80       61.40     17.70 o 
  -3  -2   7      241.65      243.83     26.62 o 
  -2  -2   7      533.70      530.65     29.26 o 
  -1  -2   7      905.23      871.48     36.52 o 
   0  -2   7     2933.23     2888.48     91.20 o 
   1  -2   7     4160.82     4255.37    128.53 o 
   2  -2   7     8352.59     8604.59    245.27 o 
   3  -2   7      101.78      100.09     24.02 o 
   4  -2   7     2434.93     2302.03     79.82 o 
   5  -2   7       67.79      113.45     19.79 o 
   6  -2   7     3027.28     2909.90    100.25 o 
   7  -2   7      296.09      294.68     30.98 o 
   8  -2   7     2069.31     2099.06     81.09 o 
   9  -2   7        2.01       34.24     19.89 o 
  10  -2   7       84.18      107.97     26.42 o 
  11  -2   7       26.26       62.14     30.59 o 
  12  -2   7        0.16       14.05     52.36 o 
 -10  -1   7      111.07       90.38     31.51 o 
  -9  -1   7        3.65       -8.46     22.82 o 
  -8  -1   7       28.49       18.40     25.08 o 
  -7  -1   7       29.89       46.28     20.07 o 
  -6  -1   7     1063.87     1089.24     78.09 o 
  -5  -1   7      729.95      709.27     38.20 o 
  -4  -1   7     1650.61     1656.73     64.00 o 
  -3  -1   7      330.21      281.48     25.46 o 
  -2  -1   7     2558.65     2464.35     82.64 o 
  -1  -1   7     1102.11     1093.56     45.54 o 
   0  -1   7     2042.52     2154.99     71.90 o 
   1  -1   7     5309.23     5548.91    162.95 o 
   2  -1   7     3570.00     3468.10    107.40 o 
   3  -1   7     4910.29     4665.73    140.76 o 
   4  -1   7      524.07      492.26     28.83 o 
   5  -1   7      241.18      273.58     25.95 o 
   6  -1   7      132.94      120.62     20.47 o 
   7  -1   7      856.38      780.90     42.12 o 
   8  -1   7      298.37      267.09     29.27 o 
   9  -1   7      558.03      584.52     40.45 o 
  10  -1   7        4.08       33.80     21.57 o 
  11  -1   7        7.54      116.35     33.31 o 
  12  -1   7        0.16       18.70     31.90 o 
 -10   0   7       13.84       12.84     28.31 o 
  -9   0   7      377.32      446.17     55.09 o 
  -8   0   7       35.94       67.39     30.17 o 
  -7   0   7      881.51      865.54     75.98 o 
  -6   0   7       25.36       53.28     18.40 o 
  -5   0   7     4589.87     4582.22    145.70 o 
  -4   0   7      166.37      163.94     22.74 o 
  -3   0   7     5963.70     5943.46    177.75 o 
  -2   0   7      495.32      469.30     27.73 o 
  -1   0   7      101.11       98.07     15.41 o 
   0   0   7       69.85      113.15     25.49 o 
   1   0   7     2513.45     2699.13     86.94 o 
   2   0   7      921.13      895.00     37.84 o 
   3   0   7     3014.04     2939.48     94.30 o 
   4   0   7      932.73      901.04     39.83 o 
   5   0   7        1.58       -9.35     12.69 o 
   6   0   7       23.97        9.52     18.53 o 
   7   0   7       98.39      104.63     19.17 o 
   8   0   7        6.75      -12.07     24.45 o 
   9   0   7      746.06      687.50     41.54 o 
  10   0   7      381.57      360.91     36.18 o 
  11   0   7        0.13      -18.74     18.74 o 
  12   0   7       15.58       -4.79     36.14 o 
 -10   1   7      219.71      194.95     42.96 o 
  -9   1   7      168.03      197.23     99.93 o 
  -8   1   7      539.69      581.69     62.05 o 
  -7   1   7      228.25      211.88     39.11 o 
  -6   1   7      792.13      683.16    144.42 o 
  -5   1   7       73.97       78.33     19.29 o 
  -4   1   7     3832.08     3554.87    121.17 o 
  -3   1   7     1135.71     1193.03     50.29 o 
  -2   1   7     5302.88     5165.80    155.26 o 
  -1   1   7        2.73       13.51     10.51 o 
   0   1   7        5.05       13.84     10.68 o 
   1   1   7       35.57       20.52     16.24 o 
   2   1   7      152.88      142.02     24.43 o 
   3   1   7      504.33      490.68     27.20 o 
   4   1   7     1801.21     1765.47     62.72 o 
   5   1   7      295.41      300.96     25.32 o 
   6   1   7       20.05       32.14     37.74 o 
   7   1   7       32.68       55.05     19.34 o 
   8   1   7      145.21      153.82     47.37 o 
   9   1   7      548.08      564.13     41.43 o 
  10   1   7      658.63      645.51     46.31 o 
  11   1   7      634.43      653.34     58.81 o 
  12   1   7       52.92       83.87     41.80 o 
  13   1   7      140.34      140.97     51.49 o 
  -9   2   7      303.00      297.84     48.09 o 
  -8   2   7      486.57      443.50     55.22 o 
  -7   2   7      201.88      184.93     37.79 o 
  -6   2   7       22.77       10.15     21.73 o 
  -5   2   7      414.68      451.62     37.02 o 
  -4   2   7      109.60      127.33     21.30 o 
  -3   2   7     1483.57     1503.71     59.51 o 
  -2   2   7      372.37      390.38     28.59 o 
  -1   2   7      741.04      684.41     34.15 o 
   0   2   7      477.32      510.14     29.97 o 
   1   2   7     1411.57     1541.33     56.54 o 
   2   2   7      208.16      266.98     21.76 o 
   3   2   7     2547.54     2447.39     80.51 o 
   4   2   7      106.98      106.30     16.61 o 
   5   2   7     1952.95     2049.32     71.41 o 
   6   2   7      322.22      317.09     25.21 o 
   7   2   7      398.45      353.25     31.55 o 
   8   2   7     1968.37     1986.28     74.95 o 
   9   2   7      613.05      750.90     63.34 o 
  10   2   7     1916.88     1960.46    101.23 o 
  11   2   7      969.72      941.43     68.67 o 
  12   2   7      611.18      680.61    107.71 o 
  13   2   7        0.29       23.95     41.58 o 
  -9   3   7      301.92      284.11     47.89 o 
  -8   3   7       72.60       65.94     47.79 o 
  -7   3   7      120.64      123.22     36.47 o 
  -6   3   7       53.28       61.67     26.78 o 
  -5   3   7       59.09       48.05     24.83 o 
  -4   3   7      119.56      126.48     47.89 o 
  -3   3   7       38.48       30.89     15.20 o 
  -2   3   7      655.67      655.12     34.89 o 
  -1   3   7     1548.50     1633.02     60.93 o 
   0   3   7     1237.24     1192.85     48.48 o 
   1   3   7        1.39      -10.22     10.22 o 
   2   3   7     2632.85     2628.84     86.41 o 
   3   3   7        5.10        5.83     11.37 o 
   4   3   7     3163.64     2767.74    134.94 o 
   5   3   7      359.52      436.06     30.58 o 
   6   3   7     3350.44     3282.85    104.89 o 
   7   3   7      384.02      381.93     31.73 o 
   8   3   7      397.10      476.87     50.60 o 
   9   3   7      184.52      183.02     49.91 o 
  10   3   7     2079.43     1988.58    112.80 o 
  11   3   7      224.24      167.23     85.18 o 
  12   3   7      274.42      361.28     50.99 o 
  13   3   7       99.01      258.77     51.66 o 
  -9   4   7       17.75       -2.88     25.67 o 
  -8   4   7       74.40       42.67     53.37 o 
  -7   4   7        6.77      -21.99     25.09 o 
  -6   4   7       89.24       92.95     28.68 o 
  -5   4   7      106.74      127.26     30.85 o 
  -4   4   7        5.53       -4.88     21.29 o 
  -3   4   7      540.80      562.40     33.52 o 
  -2   4   7      711.54      627.88     34.85 o 
  -1   4   7     1822.03     1666.67     63.07 o 
   0   4   7     2212.56     2150.82    104.00 o 
   1   4   7     2239.84     2146.84     74.59 o 
   2   4   7     2035.07     2036.97     70.53 o 
   3   4   7     3716.24     4106.01    126.59 o 
   4   4   7     1366.06     1452.91     53.73 o 
   5   4   7     8108.32     8187.11    299.29 o 
   6   4   7      274.50      237.06     34.96 o 
   7   4   7     2985.49     2892.59    128.70 o 
   8   4   7       37.46       55.63     36.52 o 
   9   4   7      757.27      734.96    165.62 o 
  10   4   7        1.70      -11.96     24.15 o 
  11   4   7      407.72      394.92     53.38 o 
  12   4   7        4.79       -1.50     29.26 o 
  13   4   7       78.36       63.24     37.42 o 
  -8   5   7       11.38       59.90     29.31 o 
  -7   5   7      401.16      408.75     56.93 o 
  -6   5   7       23.83       63.06     30.56 o 
  -5   5   7      240.39      226.61     41.70 o 
  -4   5   7      106.71      110.06     31.16 o 
  -3   5   7      694.75      710.74     38.75 o 
  -2   5   7     1572.09     1498.27     60.87 o 
  -1   5   7     4509.50     4376.15    151.51 o 
   0   5   7     4487.60     4466.08    139.73 o 
   1   5   7     3225.84     3264.42    106.00 o 
   2   5   7     2135.49     2100.40     76.64 o 
   3   5   7      863.36      830.94     37.58 o 
   4   5   7     2167.72     2147.13     98.78 o 
   5   5   7     1410.43     1354.64     73.20 o 
   6   5   7     3280.78     3280.89    141.07 o 
   7   5   7      111.01      165.52     32.76 o 
   8   5   7        1.89       14.04     22.73 o 
   9   5   7        1.90       -1.47     25.94 o 
  10   5   7        7.38        4.71     23.47 o 
  11   5   7       13.50       40.08     28.48 o 
  12   5   7      545.31      326.77     55.44 o 
  13   5   7       34.79       74.38     38.05 o 
  -8   6   7      152.47      140.44     39.77 o 
  -7   6   7        0.91      -25.41     25.41 o 
  -6   6   7      874.94      838.93    163.99 o 
  -5   6   7      109.57      146.81     46.48 o 
  -4   6   7      925.21      905.73     65.52 o 
  -3   6   7       27.93        4.50     24.26 o 
  -2   6   7     1053.79     1027.12     81.46 o 
  -1   6   7       99.45       72.61     19.92 o 
   0   6   7     4622.52     4559.85    143.97 o 
   1   6   7     1625.79     1620.31     62.98 o 
   2   6   7      408.17      427.28     29.61 o 
   3   6   7       14.36       -0.51     12.74 o 
   4   6   7        4.80       -4.70     29.47 o 
   5   6   7      339.53      282.23     38.02 o 
   6   6   7     1100.14     1082.87     66.23 o 
   7   6   7      358.25      433.24     48.72 o 
   8   6   7      562.14      588.04     60.60 o 
   9   6   7      140.56      158.61     36.84 o 
  10   6   7      306.37      333.52     50.64 o 
  11   6   7       82.48       44.53     44.71 o 
  12   6   7        6.80       65.70     35.77 o 
  13   6   7      603.48      497.71     65.62 o 
  -7   7   7      446.77      381.36     56.01 o 
  -6   7   7      206.36      123.04     38.58 o 
  -5   7   7     1521.91     1372.55    105.70 o 
  -4   7   7      147.83      137.90     35.63 o 
  -3   7   7      456.71      466.52     54.31 o 
  -2   7   7      194.54      187.22     36.12 o 
  -1   7   7      203.48      203.65     27.63 o 
   0   7   7        0.71       -9.82     14.96 o 
   1   7   7      771.20      791.38     86.70 o 
   2   7   7       12.32       16.51     20.62 o 
   3   7   7        8.87       -6.38     22.06 o 
   4   7   7       29.98       27.76     21.86 o 
   5   7   7      110.01      108.94     28.66 o 
   6   7   7        5.87      -17.80     19.65 o 
   7   7   7     1201.46     1140.48     72.98 o 
   8   7   7      689.68      650.64     59.35 o 
   9   7   7       70.19       66.82     30.34 o 
  10   7   7      355.09      349.08     52.53 o 
  11   7   7       21.01       30.27     31.32 o 
  12   7   7      562.72      484.89     74.27 o 
  13   7   7       24.48      104.42     39.91 o 
  -6   8   7      148.31      137.08     38.47 o 
  -5   8   7      239.52      192.24     48.16 o 
  -4   8   7      257.51      265.65     46.28 o 
  -3   8   7      115.28      132.25     36.30 o 
  -2   8   7        2.61       21.69     24.45 o 
  -1   8   7      100.47      111.49     30.20 o 
   0   8   7       57.97       73.04     21.48 o 
   1   8   7     1412.66     1217.41    142.75 o 
   2   8   7     1106.92      990.29     48.80 o 
   3   8   7      407.71      330.84     57.15 o 
   4   8   7      592.74      565.44     53.25 o 
   5   8   7      280.50      251.82     78.89 o 
   6   8   7      588.35      610.23     60.34 o 
   7   8   7       84.92       90.16     31.27 o 
   8   8   7     1975.10     1726.73     99.06 o 
   9   8   7      664.35      669.68     69.02 o 
  10   8   7      221.33      223.14     49.23 o 
  11   8   7      732.53      761.25    114.76 o 
  12   8   7      104.68       73.78     75.44 o 
  -5   9   7       26.14       34.07     55.68 o 
  -4   9   7      267.80      258.15     69.94 o 
  -3   9   7       67.60       93.83     48.49 o 
  -2   9   7       15.84       12.31     28.30 o 
  -1   9   7      209.51      161.11     35.24 o 
   0   9   7        1.62       33.14     19.07 o 
   1   9   7      953.27     1023.00     52.63 o 
   2   9   7      151.70      125.08     25.45 o 
   3   9   7     2276.27     2231.97    154.41 o 
   4   9   7      246.25      277.83     49.91 o 
   5   9   7     1419.62     1243.09     78.95 o 
   6   9   7      515.61      521.07     57.42 o 
   7   9   7     2009.67     2137.61    136.61 o 
   8   9   7      168.39      238.72     66.84 o 
   9   9   7     1435.39     1139.89     90.02 o 
  10   9   7      161.28      153.01     39.36 o 
  11   9   7       57.28       41.88     32.59 o 
  12   9   7       39.64       69.63     41.34 o 
  -4  10   7       18.27       80.75     33.71 o 
  -3  10   7      334.42      436.27     58.56 o 
  -2  10   7      248.16      284.39     46.44 o 
  -1  10   7       25.26        5.28     30.99 o 
   0  10   7      244.51      285.44     34.47 o 
   1  10   7      175.98      187.45     29.78 o 
   2  10   7     2386.09     2440.81    132.72 o 
   3  10   7      715.47      721.55     80.17 o 
   4  10   7     1071.46     1350.94    223.67 o 
   5  10   7       37.76       31.79     31.43 o 
   6  10   7      747.66      790.74     64.20 o 
   7  10   7        5.15      -24.88     24.88 o 
   8  10   7     1067.07      960.63    182.25 o 
   9  10   7       29.09       20.42     29.15 o 
  10  10   7      744.17      649.03     72.51 o 
  11  10   7       17.42       97.64     45.77 o 
  -3  11   7       70.39       44.38     33.87 o 
  -2  11   7      759.69      708.68    116.83 o 
  -1  11   7      154.71      283.49    183.97 o 
   0  11   7      776.68      726.92     72.07 o 
   1  11   7      761.22      772.45     66.76 o 
   2  11   7      724.87      779.52     62.67 o 
   3  11   7      502.27      642.11     68.88 o 
   4  11   7      357.02      407.11     57.04 o 
   5  11   7      594.11      726.16     74.64 o 
   6  11   7       30.37       48.86     33.66 o 
   7  11   7       24.85        0.78     55.52 o 
   8  11   7       59.29      110.41     35.23 o 
   9  11   7      194.89      212.74     46.52 o 
  10  11   7      105.13       68.16     33.63 o 
  -2  12   7        0.89       24.61     35.23 o 
  -1  12   7      373.68      416.69     54.84 o 
   0  12   7       19.03        8.71     41.64 o 
   1  12   7      133.33      120.12     50.78 o 
   2  12   7       13.47       67.34     31.59 o 
   3  12   7      508.57      689.90     75.87 o 
   4  12   7      120.73       75.30     35.04 o 
   5  12   7      188.89      152.24     41.08 o 
   6  12   7       47.33       74.87     33.42 o 
   7  12   7        0.18       15.04     31.48 o 
   8  12   7       16.40       23.03     31.99 o 
   9  12   7       21.07        5.75     29.69 o 
   0  13   7       33.07       17.04     51.49 o 
   1  13   7        2.59       14.31     43.71 o 
   2  13   7        5.09       15.97     52.47 o 
   3  13   7        7.25        6.81     54.05 o 
   4  13   7      237.66      346.11     61.24 o 
   5  13   7       13.69       27.99     33.05 o 
   6  13   7      242.85      129.41     49.28 o 
   7  13   7       56.97      156.47    127.74 o 
   8  13   7        1.83      -11.39     31.02 o 
  -5 -11   8      421.63      630.71     91.19 o 
  -4 -11   8        1.87      -28.81     29.87 o 
  -3 -11   8      454.96      477.03     79.79 o 
  -2 -11   8        7.42      -25.02     25.02 o 
  -1 -11   8       15.65       39.10     31.35 o 
   0 -11   8        5.64       66.45     68.82 o 
   1 -11   8      205.53      258.37    163.69 o 
   2 -11   8       45.71       62.29     34.04 o 
   3 -11   8        3.45       20.66     31.83 o 
  -6 -10   8       53.37       80.26     34.96 o 
  -5 -10   8       20.48       71.45     32.50 o 
  -4 -10   8      290.69      343.47     49.34 o 
  -3 -10   8       53.17       16.47     29.84 o 
  -2 -10   8      121.58       64.61     53.88 o 
  -1 -10   8        5.01       61.42     30.53 o 
   0 -10   8       44.60       78.04     32.59 o 
   1 -10   8        3.69       90.79     99.85 o 
   2 -10   8      190.68      141.20     45.72 o 
   3 -10   8       48.48       72.27     34.70 o 
   4 -10   8       50.40       32.79     35.86 o 
   5 -10   8        1.91        8.39     49.72 o 
  -7  -9   8        2.77       71.94     35.31 o 
  -6  -9   8       38.22       50.17     32.90 o 
  -5  -9   8       43.52      123.03     35.49 o 
  -4  -9   8        1.66       35.06     26.89 o 
  -3  -9   8       17.69       -5.30     40.22 o 
  -2  -9   8       11.69       69.98     30.92 o 
  -1  -9   8        5.87       18.92     28.82 o 
   0  -9   8      126.43      158.77     37.72 o 
   1  -9   8      450.24      367.79    113.45 o 
   2  -9   8        8.78       43.08     30.45 o 
   3  -9   8     1013.74      950.21     97.37 o 
   4  -9   8        6.25       25.47     30.44 o 
   5  -9   8      496.16      389.71     56.87 o 
   6  -9   8       20.39      -20.90     40.60 o 
  -8  -8   8        6.00       27.58     84.42 o 
  -7  -8   8       33.88       74.22     33.91 o 
  -6  -8   8        7.63       29.03     31.25 o 
  -5  -8   8      155.68      232.37     81.15 o 
  -4  -8   8      305.03      314.73     47.05 o 
  -3  -8   8      288.05      309.51     66.10 o 
  -2  -8   8      517.33      531.80     59.65 o 
  -1  -8   8       91.73      103.51     76.50 o 
   0  -8   8       29.53       26.34     22.83 o 
   1  -8   8       50.04       48.78     33.12 o 
   2  -8   8      800.69      790.71     67.06 o 
   3  -8   8       24.21       51.53     32.92 o 
   4  -8   8     1812.68     1703.75     99.70 o 
   5  -8   8        1.28      -26.22     26.22 o 
   6  -8   8      336.38      317.06     53.06 o 
   7  -8   8        4.83      -10.12     41.75 o 
  -9  -7   8       86.28       60.90     56.93 o 
  -8  -7   8       42.55       91.82     51.82 o 
  -7  -7   8        8.41        8.91     27.58 o 
  -6  -7   8      105.62      149.74     37.58 o 
  -5  -7   8       76.88       81.29     46.07 o 
  -4  -7   8      556.93      445.96     79.22 o 
  -3  -7   8      527.14      526.34     55.89 o 
  -2  -7   8     1947.00     1756.40     95.30 o 
  -1  -7   8     1009.22     1058.92     71.68 o 
   0  -7   8      388.73      299.98     47.71 o 
   1  -7   8       60.90       88.92     29.63 o 
   2  -7   8      291.31      185.85     66.84 o 
   3  -7   8     1244.84     1199.01     77.08 o 
   4  -7   8      290.44      311.59     47.33 o 
   5  -7   8      514.26      462.62     56.34 o 
   6  -7   8       32.38       58.60     35.21 o 
   7  -7   8        2.60       -6.90     27.81 o 
   8  -7   8        9.41       31.51     45.01 o 
  -9  -6   8      224.77      267.34     46.80 o 
  -8  -6   8        7.53       24.24     31.87 o 
  -7  -6   8      931.07     1176.26     77.51 o 
  -6  -6   8       58.77       72.31     32.17 o 
  -5  -6   8      557.58      635.80     62.59 o 
  -4  -6   8      116.48      182.79     47.30 o 
  -3  -6   8     1649.86     1555.08    125.56 o 
  -2  -6   8       48.11       48.75     23.84 o 
  -1  -6   8     3068.11     2926.29    132.77 o 
   0  -6   8       67.60       22.36     24.09 o 
   1  -6   8      717.70      667.92    152.67 o 
   2  -6   8       97.02       58.39     26.75 o 
   3  -6   8      710.86      640.47     53.97 o 
   4  -6   8      303.34      326.41     45.51 o 
   5  -6   8      233.01      244.76     42.47 o 
   6  -6   8      280.80      164.66     45.47 o 
   7  -6   8        3.94       19.77     23.75 o 
   8  -6   8       36.93       60.38     29.71 o 
   9  -6   8        5.94       30.24     34.40 o 
  -9  -5   8      112.71      146.97     39.79 o 
  -8  -5   8      685.13      917.58     83.95 o 
  -7  -5   8       41.69       53.46     37.85 o 
  -6  -5   8     1640.65     1699.06     93.62 o 
  -5  -5   8       24.17       48.87     24.51 o 
  -4  -5   8      518.13      550.47     51.16 o 
  -3  -5   8        8.44       18.10     22.98 o 
  -2  -5   8     2054.61     2083.11    101.24 o 
  -1  -5   8       26.16       45.86     23.03 o 
   0  -5   8     1833.75     1647.87    142.19 o 
   1  -5   8        3.51      -18.32     18.32 o 
   2  -5   8      127.70      126.65     37.69 o 
   3  -5   8       62.70       63.69     39.92 o 
   4  -5   8        3.44       -4.68     23.32 o 
   5  -5   8      593.16      554.40     39.61 o 
   6  -5   8      742.86      580.26     41.90 o 
   7  -5   8      314.47      324.30     35.68 o 
   8  -5   8       43.30       85.52     24.96 o 
   9  -5   8      103.59      135.31     36.48 o 
  10  -5   8        4.45       70.44     36.73 o 
  -9  -4   8       13.21       71.08     42.51 o 
  -8  -4   8      558.52      695.19     83.11 o 
  -7  -4   8      307.04      423.79     52.51 o 
  -6  -4   8      574.21      484.98     53.65 o 
  -5  -4   8       88.22       79.80     44.33 o 
  -4  -4   8       32.94       71.24     25.79 o 
  -3  -4   8       55.27       81.96     26.66 o 
  -2  -4   8      122.22      177.95     31.10 o 
  -1  -4   8      424.24      416.88     44.96 o 
   0  -4   8       12.65       -8.67     16.63 o 
   1  -4   8     1044.31      901.50    120.07 o 
   2  -4   8      222.53      355.99     42.02 o 
   3  -4   8       32.87       35.17     14.62 o 
   4  -4   8      253.69      263.63     28.06 o 
   5  -4   8     1148.03     1301.89     58.14 o 
   6  -4   8      686.69      706.85     51.37 o 
   7  -4   8      519.51      549.29     48.90 o 
   8  -4   8      550.73      865.77    247.48 o 
   9  -4   8       85.75       97.17     27.30 o 
  10  -4   8      262.28      249.70     44.68 o 
  -9  -3   8      132.94      145.97     55.14 o 
  -8  -3   8       59.05       57.89     31.10 o 
  -7  -3   8       62.96       38.65     27.18 o 
  -6  -3   8        1.57        6.40     23.95 o 
  -5  -3   8      358.29      365.10     76.50 o 
  -4  -3   8      143.51      156.67     31.88 o 
  -3  -3   8       19.30       11.35     19.40 o 
  -2  -3   8        1.32       37.08     20.10 o 
  -1  -3   8       40.90       27.41     19.91 o 
   0  -3   8     3781.12     3562.43    146.47 o 
   1  -3   8       15.70       17.74     21.32 o 
   2  -3   8     1235.01     1105.35     45.58 o 
   3  -3   8      148.27      136.05     22.55 o 
   4  -3   8     1180.84     1225.45     59.41 o 
   5  -3   8        5.74        4.39     14.92 o 
   6  -3   8     2745.61     2809.13     99.89 o 
   7  -3   8      259.09      331.93     34.69 o 
   8  -3   8     1271.18     1230.94     59.92 o 
   9  -3   8      190.97      274.72     34.49 o 
  10  -3   8       88.38       83.94     35.41 o 
  11  -3   8      150.84      175.74     43.73 o 
  -9  -2   8       12.13       26.74     31.32 o 
  -8  -2   8       10.99       27.25     29.64 o 
  -7  -2   8       31.27       21.47     22.09 o 
  -6  -2   8      134.63      147.12     24.49 o 
  -5  -2   8       30.69       39.25     18.15 o 
  -4  -2   8      507.87      423.81     33.44 o 
  -3  -2   8        0.51       -5.07     12.83 o 
  -2  -2   8     1117.56     1068.78     45.07 o 
  -1  -2   8      972.95     1003.57     42.37 o 
   0  -2   8     2066.24     2055.35     70.71 o 
   1  -2   8     6542.43     6544.69    191.97 o 
   2  -2   8      268.33      290.14     24.07 o 
   3  -2   8     1950.16     1907.99     69.51 o 
   4  -2   8      164.50      214.69     24.09 o 
   5  -2   8     1362.61     1384.83     58.21 o 
   6  -2   8      161.55      158.38     28.72 o 
   7  -2   8     2386.53     2260.85    126.23 o 
   8  -2   8       73.21      100.74     21.97 o 
   9  -2   8      478.54      417.92     41.47 o 
  10  -2   8        0.24       -4.85     22.14 o 
  11  -2   8        0.19       13.09     28.86 o 
  -9  -1   8       23.51       -0.88     27.04 o 
  -8  -1   8       16.89       52.66     33.85 o 
  -7  -1   8      273.11      279.32     41.38 o 
  -6  -1   8      290.59      288.25     32.42 o 
  -5  -1   8     1073.68     1047.61     50.73 o 
  -4  -1   8     2245.44     2321.82    118.09 o 
  -3  -1   8     2375.67     2384.15     84.24 o 
  -2  -1   8      419.96      406.22     48.15 o 
  -1  -1   8     2017.02     2001.22     70.34 o 
   0  -1   8      736.35      651.21     32.55 o 
   1  -1   8     4405.48     4643.50    141.02 o 
   2  -1   8     6581.11     6498.86    191.05 o 
   3  -1   8     1359.43     1333.96     52.41 o 
   4  -1   8     1383.45     1298.89     52.78 o 
   5  -1   8      323.91      314.10     47.22 o 
   6  -1   8      224.12      247.42     27.31 o 
   7  -1   8      102.21       95.46     21.73 o 
   8  -1   8      739.90      773.82     60.34 o 
   9  -1   8       20.81       19.06     22.16 o 
  10  -1   8        3.68       16.51     19.99 o 
  11  -1   8       16.42       49.66     28.57 o 
  12  -1   8        3.50       57.26     45.01 o 
  -9   0   8       13.59       23.41     27.92 o 
  -8   0   8      129.92       63.70     30.93 o 
  -7   0   8      197.66      187.56     36.38 o 
  -6   0   8     1353.86     1236.33     57.97 o 
  -5   0   8       10.46       48.11     19.55 o 
  -4   0   8     7171.36     7014.38    210.48 o 
  -3   0   8      156.82      182.44     23.69 o 
  -2   0   8     1806.56     1789.43     66.27 o 
  -1   0   8      237.90      239.50     23.35 o 
   0   0   8      655.25      594.67     30.90 o 
   1   0   8     1535.78     1553.61     58.13 o 
   2   0   8      851.93      823.87     37.59 o 
   3   0   8      779.48      735.36     36.00 o 
   4   0   8      474.52      487.81     30.39 o 
   5   0   8        7.41       60.21     32.31 o 
   6   0   8        2.22       27.01     14.56 o 
   7   0   8       46.58       71.68     17.88 o 
   8   0   8     1470.54     1328.72     58.71 o 
   9   0   8      501.41      551.24     50.66 o 
  10   0   8        0.30      -14.14     18.04 o 
  11   0   8       16.43      188.32     56.60 o 
  12   0   8        9.42      -16.93     36.47 o 
  -9   1   8      299.49      273.91     46.84 o 
  -8   1   8       75.53       76.11     50.40 o 
  -7   1   8      197.34      202.02     41.74 o 
  -6   1   8      135.23      200.44     44.09 o 
  -5   1   8     1215.93     1248.78     61.73 o 
  -4   1   8     1842.20     1744.15     68.82 o 
  -3   1   8     3487.44     3337.59    110.86 o 
  -2   1   8       31.21       40.39     14.70 o 
  -1   1   8      440.00      426.88     28.51 o 
   0   1   8       88.06       98.10     17.03 o 
   1   1   8      935.30      927.59     41.14 o 
   2   1   8       32.15       20.16     14.36 o 
   3   1   8     3271.68     3401.94    108.76 o 
   4   1   8      148.63      162.40     21.48 o 
   5   1   8       77.37       57.44     15.51 o 
   6   1   8      316.73      376.27     33.76 o 
   7   1   8      242.01      302.92     29.15 o 
   8   1   8      942.26      962.77     47.79 o 
   9   1   8      347.47      368.00     49.86 o 
  10   1   8      817.25      829.57     61.89 o 
  11   1   8       86.01       71.65     33.54 o 
  12   1   8      236.45      361.37     65.48 o 
  -9   2   8      545.10      558.14     65.92 o 
  -8   2   8      233.97      225.70     44.57 o 
  -7   2   8      365.18      338.92     49.83 o 
  -6   2   8      173.64      143.33     32.67 o 
  -5   2   8       80.52       89.05     38.18 o 
  -4   2   8       49.25       46.45     22.71 o 
  -3   2   8       19.80       17.60     16.07 o 
  -2   2   8      410.38      420.52     40.98 o 
  -1   2   8      122.35      137.82     19.60 o 
   0   2   8       61.80       89.20     16.73 o 
   1   2   8       36.87       26.95     12.16 o 
   2   2   8     1374.34     1325.34     52.42 o 
   3   2   8        3.44        1.18     11.33 o 
   4   2   8     1848.23     1783.03     65.15 o 
   5   2   8      678.37      694.79     35.25 o 
   6   2   8      327.59      306.73     25.31 o 
   7   2   8      590.83      615.48     34.79 o 
   8   2   8      449.34      511.04     36.19 o 
   9   2   8     1088.43      968.35     65.16 o 
  10   2   8     1341.41     1248.36     78.57 o 
  11   2   8      860.90      713.13     64.06 o 
  12   2   8       37.53       46.37     49.26 o 
  13   2   8      212.86      164.97     54.43 o 
  -9   3   8       26.83       15.82     28.32 o 
  -8   3   8      312.25      259.73     45.92 o 
  -7   3   8       57.61       57.85     32.97 o 
  -6   3   8       12.08       47.37     37.72 o 
  -5   3   8       33.99       47.53     34.64 o 
  -4   3   8       10.35       19.36     16.45 o 
  -3   3   8      631.03      527.98     39.99 o 
  -2   3   8       87.85      128.11     21.57 o 
  -1   3   8      489.53      474.09     31.83 o 
   0   3   8      159.90      192.46     22.01 o 
   1   3   8      555.54      522.26     29.96 o 
   2   3   8       15.38       13.36     12.56 o 
   3   3   8     4517.07     4372.18    134.93 o 
   4   3   8       48.19       51.35     14.27 o 
   5   3   8     5572.28     5419.31    163.36 o 
   6   3   8       51.93       72.60     16.27 o 
   7   3   8      798.74      740.56     52.77 o 
   8   3   8      574.80      524.88     49.52 o 
   9   3   8     1472.37     1335.98     79.94 o 
  10   3   8      316.23      378.32     49.49 o 
  11   3   8      798.23      761.88     93.04 o 
  12   3   8       51.37       43.63     32.10 o 
  13   3   8       11.71       26.58     29.08 o 
  -8   4   8        3.43      -25.41     26.27 o 
  -7   4   8       76.56      118.78     35.38 o 
  -6   4   8        0.04       -9.89     26.55 o 
  -5   4   8       16.26        8.91     23.74 o 
  -4   4   8      417.35      334.77     46.55 o 
  -3   4   8      551.48      539.99     38.15 o 
  -2   4   8     2945.92     2616.48     92.30 o 
  -1   4   8     1668.18     1628.02     64.39 o 
   0   4   8      803.62      741.16     38.37 o 
   1   4   8       79.50       95.94     17.52 o 
   2   4   8      775.09      733.83     43.10 o 
   3   4   8        2.66       19.86     17.87 o 
   4   4   8     5934.13     6179.68    183.97 o 
   5   4   8      176.12      177.73     23.87 o 
   6   4   8     4460.13     4316.58    175.95 o 
   7   4   8      179.71      186.53     35.27 o 
   8   4   8      220.07      187.29     36.44 o 
   9   4   8       40.21       41.09     39.22 o 
  10   4   8      798.84      725.23     59.91 o 
  11   4   8        5.75       90.56    102.16 o 
  12   4   8      206.04      223.72     46.13 o 
  13   4   8       24.72       40.08     33.30 o 
  -8   5   8      140.03      112.65     33.66 o 
  -7   5   8        3.52        8.27     25.87 o 
  -6   5   8      189.31      212.18     41.52 o 
  -5   5   8       15.01       35.33     27.55 o 
  -4   5   8      483.43      437.49     61.72 o 
  -3   5   8      267.92      209.07     36.08 o 
  -2   5   8     3038.22     2852.20    100.38 o 
  -1   5   8     1188.73     1215.75    113.24 o 
   0   5   8     3665.34     3489.59    115.02 o 
   1   5   8     1697.57     1553.77    111.21 o 
   2   5   8      611.40      600.52     33.17 o 
   3   5   8      794.10      771.02     37.90 o 
   4   5   8     1114.24     1102.01     79.98 o 
   5   5   8     2616.48     2519.09    115.45 o 
   6   5   8      280.67      300.53     42.10 o 
   7   5   8      634.25      549.74     51.74 o 
   8   5   8       19.33        8.80     24.41 o 
   9   5   8       43.74       34.91     52.30 o 
  10   5   8        0.04       16.71     28.12 o 
  11   5   8      331.89      326.25     52.20 o 
  12   5   8        0.16       11.05     36.04 o 
  13   5   8      237.75      204.84     48.00 o 
  -7   6   8      584.58      525.62     62.66 o 
  -6   6   8        0.11        3.25     26.69 o 
  -5   6   8      671.04      537.13    129.37 o 
  -4   6   8       14.77       36.79     28.11 o 
  -3   6   8      459.99      414.98     51.03 o 
  -2   6   8      210.93      194.88     45.20 o 
  -1   6   8     2845.31     2766.76     98.17 o 
   0   6   8      481.45      457.47     35.47 o 
   1   6   8      409.42      479.25     34.93 o 
   2   6   8      450.87      433.51     30.23 o 
   3   6   8       11.52       12.20     16.85 o 
   4   6   8      311.11      288.86     40.16 o 
   5   6   8      487.78      512.84     48.23 o 
   6   6   8      147.28      139.32     32.65 o 
   7   6   8      405.03      424.76     62.10 o 
   8   6   8       19.40       51.49     27.64 o 
   9   6   8      198.13      186.77     76.23 o 
  10   6   8       15.17       18.28     29.16 o 
  11   6   8        2.02      -25.82     25.82 o 
  12   6   8      557.26      562.66     67.17 o 
  13   6   8        0.31      -40.88     40.88 o 
  -6   7   8      719.76      767.88     79.55 o 
  -5   7   8       59.20       43.91     32.73 o 
  -4   7   8      367.30      265.18     76.31 o 
  -3   7   8        4.70       52.97     29.19 o 
  -2   7   8       84.73       99.42     35.65 o 
  -1   7   8       16.01       -4.09     15.99 o 
   0   7   8      867.86      726.44     41.41 o 
   1   7   8      332.64      392.71     40.50 o 
   2   7   8      401.84      347.42     31.43 o 
   3   7   8      238.62      236.27     25.47 o 
   4   7   8        3.83       13.91     20.61 o 
   5   7   8       30.14       19.63     33.20 o 
   6   7   8     1223.73     1151.72    120.04 o 
   7   7   8      231.33      256.98     40.84 o 
   8   7   8      285.37      298.72     43.46 o 
   9   7   8      550.83      641.88     89.18 o 
  10   7   8        4.36        0.91     29.60 o 
  11   7   8      655.60      635.69    102.35 o 
  12   7   8      116.44      126.42     38.54 o 
  -6   8   8      263.29      239.24     46.36 o 
  -5   8   8      197.59      168.35     43.70 o 
  -4   8   8      117.33       34.73     30.53 o 
  -3   8   8        4.04      -13.88     27.43 o 
  -2   8   8       93.26      107.12     34.22 o 
  -1   8   8      336.59      399.90     36.95 o 
   0   8   8       30.38       14.20     19.97 o 
   1   8   8     2091.88     1935.51     77.18 o 
   2   8   8      130.94      131.34     25.02 o 
   3   8   8      631.58      690.71     54.20 o 
   4   8   8       60.51       49.26     27.92 o 
   5   8   8      189.54      167.73     34.84 o 
   6   8   8       65.06       75.80     60.80 o 
   7   8   8     1724.05     1834.80    118.57 o 
   8   8   8      911.43      854.03     68.35 o 
   9   8   8      516.09      505.77     65.75 o 
  10   8   8      470.37      529.96     93.23 o 
  11   8   8       50.68       -2.00     31.83 o 
  12   8   8      453.75      514.49     67.42 o 
  -5   9   8       72.31       63.24     36.83 o 
  -4   9   8       11.72      -19.61     28.86 o 
  -3   9   8       87.99      107.11     35.81 o 
  -2   9   8       35.81       30.15     28.96 o 
  -1   9   8        1.03        6.00     26.34 o 
   0   9   8      420.33      372.17     40.01 o 
   1   9   8      236.92      218.94     31.99 o 
   2   9   8     2257.90     2075.04    230.72 o 
   3   9   8        0.14       -2.35     30.23 o 
   4   9   8     1939.11     1725.31     96.31 o 
   5   9   8       89.92       98.87     32.29 o 
   6   9   8     1670.81     1879.93    170.30 o 
   7   9   8      199.10      184.51     39.68 o 
   8   9   8     2541.95     2501.71    223.97 o 
   9   9   8      151.11      221.50     58.95 o 
  10   9   8      245.41      232.93     49.32 o 
  11   9   8      104.52      125.84     73.23 o 
  -4  10   8      152.16      209.74     44.87 o 
  -3  10   8      119.41      178.95     98.95 o 
  -2  10   8      126.27       58.69     34.51 o 
  -1  10   8      105.04      201.02    146.93 o 
   0  10   8      277.22      229.90     44.57 o 
   1  10   8      851.47      935.46     69.12 o 
   2  10   8       49.80      101.78     78.38 o 
   3  10   8     1561.56     1740.66    101.32 o 
   4  10   8        4.88       -1.24     27.35 o 
   5  10   8     1060.05     1186.81     80.22 o 
   6  10   8       41.94       50.15     31.08 o 
   7  10   8     1012.89      863.45    136.42 o 
   8  10   8      116.08       68.04     58.43 o 
   9  10   8      693.06      719.74     78.48 o 
  10  10   8        0.55       -4.11     64.71 o 
  11  10   8       89.74      141.87     41.71 o 
  -2  11   8       24.82       64.14     62.05 o 
  -1  11   8      211.79      325.18     53.77 o 
   0  11   8      117.55      133.95     48.33 o 
   1  11   8      337.75      390.33     54.32 o 
   2  11   8      296.51      438.19    115.96 o 
   3  11   8      853.32      881.38     76.07 o 
   4  11   8      513.47      465.92     63.44 o 
   5  11   8        0.71       65.14     55.79 o 
   6  11   8      107.73      103.98     50.59 o 
   7  11   8       36.67       28.91     31.03 o 
   8  11   8      105.06      187.86     81.21 o 
   9  11   8      102.29       54.78    102.08 o 
  10  11   8       70.85       67.13     56.28 o 
  -1  12   8       16.63       81.75     52.41 o 
   0  12   8       89.85       69.61     51.27 o 
   1  12   8       79.31       74.51     47.73 o 
   2  12   8      164.02      168.84     44.25 o 
   3  12   8       64.73       17.27     36.19 o 
   4  12   8      400.80      570.50     70.53 o 
   5  12   8       94.44      137.04     43.06 o 
   6  12   8        3.84       23.05     32.60 o 
   7  12   8       11.23       56.90     35.39 o 
   8  12   8        9.19       37.91     34.02 o 
   9  12   8      118.63      135.65     40.94 o 
   2  13   8        1.56       27.27     49.31 o 
   3  13   8      102.64      192.76     52.22 o 
   4  13   8        0.17       30.17     42.26 o 
   5  13   8      130.91      153.95     43.95 o 
   6  13   8       24.69       46.26     35.29 o 
   7  13   8       13.64       49.51     34.39 o 
  -2 -11   9      117.48      187.98     63.11 o 
  -1 -11   9        0.03       -6.40     28.37 o 
   0 -11   9      184.16      211.29     45.33 o 
   1 -11   9       66.32       76.38     46.83 o 
  -5 -10   9       87.74      141.16     40.42 o 
  -4 -10   9       30.61      126.40     86.68 o 
  -3 -10   9      122.70       74.02     50.02 o 
  -2 -10   9        0.62       -6.74     26.75 o 
  -1 -10   9        0.31       19.64     30.01 o 
   0 -10   9        0.39       49.51     32.51 o 
   1 -10   9      187.05      193.53     41.78 o 
   2 -10   9       34.17       20.41     31.05 o 
   3 -10   9       46.26       72.11     35.69 o 
   4 -10   9        6.72       24.45     61.53 o 
  -6  -9   9        2.50       14.13     28.40 o 
  -5  -9   9       45.32       84.07     37.51 o 
  -4  -9   9      142.02       70.48     36.91 o 
  -3  -9   9        7.93       48.80     28.23 o 
  -2  -9   9        0.81        5.87     25.74 o 
  -1  -9   9      148.77      138.14     57.86 o 
   0  -9   9      357.31      430.08     57.16 o 
   1  -9   9        0.02      -16.20     28.78 o 
   2  -9   9      613.48      586.73     67.15 o 
   3  -9   9       20.19       42.33     35.17 o 
   4  -9   9      619.80      519.42     64.84 o 
   5  -9   9       29.40       -2.24     35.07 o 
  -7  -8   9        6.02       66.51     30.93 o 
  -6  -8   9       19.77       40.41     33.11 o 
  -5  -8   9       82.27      158.15     35.87 o 
  -4  -8   9      179.66      192.78     39.64 o 
  -3  -8   9      562.92      798.45    292.71 o 
  -2  -8   9       57.21       70.88     32.07 o 
  -1  -8   9      254.21      230.77     60.12 o 
   0  -8   9       54.64       71.85     31.61 o 
   1  -8   9      543.33      472.25     60.71 o 
   2  -8   9        5.28       67.75     32.06 o 
   3  -8   9     1360.97     1463.18    120.23 o 
   4  -8   9        9.49       35.87     32.06 o 
   5  -8   9      347.44      367.06     54.17 o 
   6  -8   9        1.50       14.23     38.81 o 
   7  -8   9      106.15      146.19     56.06 o 
  -8  -7   9       12.29        2.58     29.33 o 
  -7  -7   9      277.20      370.50     90.51 o 
  -6  -7   9        0.90       24.24     57.20 o 
  -5  -7   9      325.09      343.13     50.63 o 
  -4  -7   9      300.60      349.63    144.37 o 
  -3  -7   9     1231.46     1202.96    114.60 o 
  -2  -7   9     1472.75     1400.07    148.89 o 
  -1  -7   9      682.72      560.45     60.20 o 
   0  -7   9      557.08      450.84     73.29 o 
   1  -7   9      124.23       97.99     31.69 o 
   2  -7   9      761.42      835.65     65.15 o 
   3  -7   9      268.33      284.53     45.96 o 
   4  -7   9     1010.11     1135.69     78.52 o 
   5  -7   9       60.94       51.11     31.78 o 
   6  -7   9        0.61        6.48     32.87 o 
   7  -7   9       39.35       10.09     33.31 o 
   8  -7   9        0.59      -12.30     56.01 o 
  -8  -6   9      660.22      898.90     70.58 o 
  -7  -6   9        5.25       36.00     33.38 o 
  -6  -6   9      495.34      600.19     64.46 o 
  -5  -6   9       11.99       40.06     27.87 o 
  -4  -6   9      704.69      726.20     57.26 o 
  -3  -6   9      128.84      171.13     63.79 o 
  -2  -6   9     1044.66     1103.39     86.81 o 
  -1  -6   9      121.20      166.12     46.94 o 
   0  -6   9      217.10      218.34     45.61 o 
   1  -6   9       61.91       80.17     31.29 o 
   2  -6   9      261.68      190.23     37.27 o 
   3  -6   9      479.43      445.65     58.70 o 
   4  -6   9      601.66      547.65     58.81 o 
   5  -6   9      279.83      270.93     45.35 o 
   6  -6   9        9.22      -12.79     29.21 o 
   7  -6   9        9.43      -12.17     30.53 o 
   8  -6   9       17.85       30.49     35.77 o 
   9  -6   9       40.62      115.33     55.14 o 
  -8  -5   9      369.41      474.33    111.77 o 
  -7  -5   9      544.11      617.91     60.06 o 
  -6  -5   9       74.41      139.51     62.97 o 
  -5  -5   9      256.56      276.73     44.08 o 
  -4  -5   9       70.42       87.75     39.32 o 
  -3  -5   9     1145.90     1020.06     67.31 o 
  -2  -5   9       12.41       20.72     24.93 o 
  -1  -5   9     1086.39      902.54     60.73 o 
   0  -5   9        2.74       14.96     22.14 o 
   1  -5   9        3.29       14.71     22.35 o 
   2  -5   9       95.97       85.03     27.82 o 
   3  -5   9       58.81       30.29     27.77 o 
   4  -5   9       19.61       33.69     23.74 o 
   5  -5   9      536.69      530.36     59.23 o 
   6  -5   9      479.25      521.67     57.40 o 
   7  -5   9      169.67      170.70     37.39 o 
   8  -5   9      155.83      137.35     31.42 o 
   9  -5   9        0.41      -15.08     43.51 o 
  -9  -4   9      171.51       91.98     50.40 o 
  -8  -4   9      255.05      280.80     48.00 o 
  -7  -4   9      150.95      190.11     40.47 o 
  -6  -4   9       97.19      119.02     34.65 o 
  -5  -4   9      138.37      174.12     36.24 o 
  -4  -4   9        0.90       23.98     23.28 o 
  -3  -4   9      133.58       61.76     27.89 o 
  -2  -4   9       69.68       52.55     28.06 o 
  -1  -4   9       20.12       13.94     23.35 o 
   0  -4   9      442.87      463.86     66.84 o 
   1  -4   9      326.90      456.71     57.48 o 
   2  -4   9        8.50        3.46     21.49 o 
   3  -4   9       14.71       -4.55     20.48 o 
   4  -4   9       62.16       76.28     56.25 o 
   5  -4   9     1014.49      991.31    125.34 o 
   6  -4   9     1248.64     1154.04     57.27 o 
   7  -4   9      760.59      745.77     69.25 o 
   8  -4   9      180.26      166.61     30.79 o 
   9  -4   9      355.96      330.56     52.82 o 
  10  -4   9      155.73      285.96     68.74 o 
  -9  -3   9        2.62        0.00     39.68 o 
  -8  -3   9       10.07       22.32     41.42 o 
  -7  -3   9      269.90      465.07     56.60 o 
  -6  -3   9       46.70       26.07     28.19 o 
  -5  -3   9      101.67       99.39     30.38 o 
  -4  -3   9      110.01      123.80     37.34 o 
  -3  -3   9      130.45      130.04     31.02 o 
  -2  -3   9      444.82      590.31     52.41 o 
  -1  -3   9     1070.49     1045.59     77.34 o 
   0  -3   9      154.62      189.13     32.43 o 
   1  -3   9     1124.10     1027.65    139.33 o 
   2  -3   9       17.27       24.21     19.81 o 
   3  -3   9      298.80      332.69     26.53 o 
   4  -3   9      168.27      127.98     22.72 o 
   5  -3   9     2255.13     2177.46     82.10 o 
   6  -3   9      142.87      182.68     26.56 o 
   7  -3   9     1625.63     1421.73    141.24 o 
   8  -3   9      161.71      190.26     31.08 o 
   9  -3   9      175.35      118.83     28.80 o 
  10  -3   9       36.29       56.99     34.47 o 
  11  -3   9      162.01      158.73     41.19 o 
  -9  -2   9        0.29       57.91     50.94 o 
  -8  -2   9       14.97       38.81     36.58 o 
  -7  -2   9       15.04        5.51     32.38 o 
  -6  -2   9      377.51      477.66     53.51 o 
  -5  -2   9      638.82      707.24    109.13 o 
  -4  -2   9      287.45      232.55     37.77 o 
  -3  -2   9      274.29      332.28     42.81 o 
  -2  -2   9      343.25      330.43     27.22 o 
  -1  -2   9     1597.62     1640.36     62.16 o 
   0  -2   9     3485.21     3555.16    113.62 o 
   1  -2   9     1137.73     1114.00     84.62 o 
   2  -2   9     4638.22     4641.22    143.35 o 
   3  -2   9       81.87      118.26     33.99 o 
   4  -2   9     2477.82     2290.58     82.55 o 
   5  -2   9        1.98       -4.44     15.17 o 
   6  -2   9     3062.82     3015.38    105.75 o 
   7  -2   9      157.79      211.80     29.01 o 
   8  -2   9      639.30      636.89     43.61 o 
   9  -2   9        0.68       20.12     25.08 o 
  10  -2   9        0.52       40.26     25.27 o 
  11  -2   9        1.84       47.03     33.09 o 
  -9  -1   9        1.55       56.24     57.64 o 
  -8  -1   9       66.08        9.82     38.32 o 
  -7  -1   9       32.91       63.60     46.92 o 
  -6  -1   9     1276.46     1255.07     69.77 o 
  -5  -1   9      140.07      164.27     31.56 o 
  -4  -1   9      796.88      801.19     44.63 o 
  -3  -1   9      355.34      417.33     33.01 o 
  -2  -1   9     1170.88     1189.87     50.85 o 
  -1  -1   9     1234.64     1118.91     48.14 o 
   0  -1   9     2112.22     1959.98     71.18 o 
   1  -1   9     5559.23     5510.08    166.46 o 
   2  -1   9     2604.02     2649.71    101.45 o 
   3  -1   9     1399.43     1302.60     82.55 o 
   4  -1   9      762.73      721.26     38.21 o 
   5  -1   9      258.26      271.01     27.52 o 
   6  -1   9      185.36      203.95     26.87 o 
   7  -1   9      760.10      741.31     42.90 o 
   8  -1   9        0.02        0.28     17.78 o 
   9  -1   9       48.69       56.59     22.10 o 
  10  -1   9       16.29       37.30     25.10 o 
  11  -1   9       15.98       20.33     26.48 o 
  12  -1   9        1.88       54.05     45.12 o 
  -9   0   9       89.76       87.92     35.96 o 
  -8   0   9       18.37       52.26     31.73 o 
  -7   0   9      249.75      242.30     45.07 o 
  -6   0   9      122.74       96.00     33.44 o 
  -5   0   9     1617.81     1634.35     69.63 o 
  -4   0   9      289.95      297.72     44.02 o 
  -3   0   9     1804.40     1789.42     78.67 o 
  -2   0   9       61.78       60.74     18.01 o 
  -1   0   9      609.31      580.33     33.12 o 
   0   0   9     1337.55     1322.33     53.50 o 
   1   0   9     1726.58     1655.10     62.96 o 
   2   0   9      993.90      932.13     42.69 o 
   3   0   9      675.69      704.39     37.01 o 
   4   0   9       78.44       79.72     18.22 o 
   5   0   9       11.17        7.22     17.35 o 
   6   0   9      254.09      207.69     25.47 o 
   7   0   9      777.98      619.86     54.07 o 
   8   0   9     1198.91     1069.72     97.40 o 
   9   0   9       26.78       33.65     19.86 o 
  10   0   9      158.20      146.28     26.66 o 
  11   0   9       46.79       90.53     32.80 o 
  12   0   9      138.90      197.30     58.67 o 
  -8   1   9      190.14      232.02     91.60 o 
  -7   1   9       71.20       83.94     34.19 o 
  -6   1   9       39.20       43.65     28.56 o 
  -5   1   9        1.17       31.57     20.47 o 
  -4   1   9     1367.61     1417.65    110.23 o 
  -3   1   9      214.57      213.15     27.54 o 
  -2   1   9      381.26      369.98     30.63 o 
  -1   1   9       47.80       56.00     18.05 o 
   0   1   9      449.70      417.33     30.36 o 
   1   1   9        5.90       38.63     14.31 o 
   2   1   9     1189.61     1234.18     51.71 o 
   3   1   9      193.20      199.35     23.85 o 
   4   1   9      104.12       99.78     19.13 o 
   5   1   9        5.75        4.91     14.32 o 
   6   1   9      199.80      223.50     33.28 o 
   7   1   9      248.84      310.45     41.45 o 
   8   1   9      311.35      308.97     71.64 o 
   9   1   9      880.60      863.09     62.03 o 
  10   1   9      253.50      211.30     40.87 o 
  11   1   9      660.40      525.16     60.25 o 
  12   1   9        0.92       34.23     29.17 o 
  -8   2   9      175.60      251.81     46.00 o 
  -7   2   9       33.26       21.20     28.59 o 
  -6   2   9       45.56       80.81     32.72 o 
  -5   2   9      224.08      247.70     59.71 o 
  -4   2   9      146.98      140.14     24.66 o 
  -3   2   9      330.43      405.91     35.79 o 
  -2   2   9        8.14        3.15     15.51 o 
  -1   2   9       37.71       57.40     17.58 o 
   0   2   9       10.28       15.81     14.98 o 
   1   2   9      306.47      308.73     27.97 o 
   2   2   9        1.44       24.21     14.21 o 
   3   2   9     4873.45     5013.81    153.69 o 
   4   2   9      718.46      713.26     37.33 o 
   5   2   9      925.06      896.12     55.62 o 
   6   2   9      728.61      704.80     38.96 o 
   7   2   9     1244.36     1155.25     62.85 o 
   8   2   9     1478.78     1268.73     75.58 o 
   9   2   9      791.34      782.91     60.22 o 
  10   2   9     1095.35     1133.69    100.07 o 
  11   2   9      173.18      212.94     43.69 o 
  12   2   9      238.36      324.69     52.71 o 
  -8   3   9       19.82       51.30     32.69 o 
  -7   3   9      132.77       85.46     57.91 o 
  -6   3   9       56.02       36.39     34.67 o 
  -5   3   9      219.21      218.17     59.19 o 
  -4   3   9      244.70      232.79     39.18 o 
  -3   3   9      344.87      322.54     32.12 o 
  -2   3   9      909.36      787.14     42.38 o 
  -1   3   9       13.57       10.81     15.12 o 
   0   3   9      100.37       95.36     18.89 o 
   1   3   9      134.67      134.28     19.54 o 
   2   3   9     1324.08     1325.01     54.86 o 
   3   3   9       70.68       90.39     17.87 o 
   4   3   9     5886.21     5919.46    178.66 o 
   5   3   9      431.19      380.87     29.32 o 
   6   3   9     3028.05     2996.54    101.25 o 
   7   3   9      468.79      456.35     51.19 o 
   8   3   9      663.12      716.86     56.76 o 
   9   3   9       68.59      135.72     34.76 o 
  10   3   9     1112.29     1056.44     73.83 o 
  11   3   9       41.86       71.26     33.16 o 
  12   3   9        1.49      -11.58     31.42 o 
  -7   4   9        0.04       42.07     30.42 o 
  -6   4   9        0.38        2.99     28.95 o 
  -5   4   9        3.46       22.86     27.65 o 
  -4   4   9      571.80      420.03     67.41 o 
  -3   4   9      568.72      503.23     37.34 o 
  -2   4   9     1846.35     1803.87     72.15 o 
  -1   4   9      965.58      868.02     44.77 o 
   0   4   9     1108.20      948.25     45.77 o 
   1   4   9     1710.72     1607.63     63.46 o 
   2   4   9        7.47        7.32     13.61 o 
   3   4   9     3693.94     3562.08    115.91 o 
   4   4   9      179.60      184.67     23.01 o 
   5   4   9     4544.07     4540.48    183.21 o 
   6   4   9        6.85       13.30     23.24 o 
   7   4   9      782.76      751.94     97.92 o 
   8   4   9       12.89       24.60     26.29 o 
   9   4   9     1157.36     1067.92     73.27 o 
  10   4   9       10.19      -18.63     23.75 o 
  11   4   9      289.75      283.43     78.43 o 
  12   4   9        5.60       20.23     73.59 o 
  -7   5   9      194.15      209.25     43.60 o 
  -6   5   9        0.01       25.66     49.01 o 
  -5   5   9      354.66      385.49     53.89 o 
  -4   5   9       54.61       54.96     34.07 o 
  -3   5   9     1251.70     1084.76     70.36 o 
  -2   5   9      669.82      599.10     39.97 o 
  -1   5   9     2427.73     2277.68     85.20 o 
   0   5   9     1346.12     1247.84     65.25 o 
   1   5   9      105.79      160.44     22.38 o 
   2   5   9      641.85      588.30     34.49 o 
   3   5   9     1045.41     1047.16     47.66 o 
   4   5   9     1231.54     1257.05    123.88 o 
   5   5   9      345.43      293.68     40.67 o 
   6   5   9      361.19      371.95     75.98 o 
   7   5   9       86.93       98.83     29.89 o 
   8   5   9       30.56       70.49     28.79 o 
   9   5   9        0.99      -18.31     24.16 o 
  10   5   9      208.90      236.82     43.54 o 
  11   5   9       11.98        0.81     34.43 o 
  12   5   9      419.20      265.33     61.07 o 
  -6   6   9      652.92      620.97    140.40 o 
  -5   6   9       32.41       57.02     33.61 o 
  -4   6   9      180.60      165.35     38.99 o 
  -3   6   9      190.14      162.25     38.06 o 
  -2   6   9     1226.37     1115.74     83.36 o 
  -1   6   9       73.49       82.51     22.08 o 
   0   6   9     1380.29     1237.90     75.93 o 
   1   6   9       48.19       44.86     20.51 o 
   2   6   9      371.20      446.42     36.52 o 
   3   6   9       82.00       56.62     17.30 o 
   4   6   9      155.38      121.06     30.75 o 
   5   6   9      480.96      487.44     53.42 o 
   6   6   9      386.69      416.42     91.00 o 
   7   6   9       27.08       28.21     24.48 o 
   8   6   9       61.58       67.21     28.07 o 
   9   6   9        2.24      -20.09     21.44 o 
  10   6   9       13.16       25.82     30.73 o 
  11   6   9      510.80      591.22     66.40 o 
  12   6   9       44.49       12.03     32.73 o 
  -6   7   9       67.56       92.59     34.58 o 
  -5   7   9      364.71      336.59     53.63 o 
  -4   7   9       27.89       21.31     30.79 o 
  -3   7   9      215.10      184.06     40.88 o 
  -2   7   9      104.65       78.02     30.75 o 
  -1   7   9     1136.20     1191.65     57.84 o 
   0   7   9      285.38      259.23     31.75 o 
   1   7   9      399.31      460.39     36.82 o 
   2   7   9      217.17      251.26     28.96 o 
   3   7   9      213.59      212.92     56.11 o 
   4   7   9      139.56      137.03     32.16 o 
   5   7   9      576.38      663.87     60.90 o 
   6   7   9      253.13      258.20     40.83 o 
   7   7   9      672.78      677.42     56.27 o 
   8   7   9      749.57      755.69     66.35 o 
   9   7   9        3.08        1.30     23.44 o 
  10   7   9      483.63      412.90     55.61 o 
  11   7   9       39.91      -19.62     31.05 o 
  12   7   9      581.86      544.59     66.81 o 
  -5   8   9       62.68       72.43     32.72 o 
  -4   8   9       20.32      -21.55     30.35 o 
  -3   8   9       40.06       36.30     39.92 o 
  -2   8   9       17.77       26.18     27.56 o 
  -1   8   9        4.85       12.65     26.20 o 
   0   8   9      544.42      604.70     54.63 o 
   1   8   9       86.08      120.99     25.21 o 
   2   8   9     1417.81     1221.93     75.87 o 
   3   8   9      252.19      204.65     55.08 o 
   4   8   9      425.02      510.26    142.16 o 
   5   8   9       17.22       20.83     24.08 o 
   6   8   9     2034.68     2079.09    221.25 o 
   7   8   9      512.94      475.94     57.01 o 
   8   8   9     1081.13     1038.25     75.23 o 
   9   8   9      830.91      805.65     97.53 o 
  10   8   9      186.36      132.10     34.84 o 
  11   8   9      357.41      351.61     54.93 o 
  12   8   9      243.75      212.05     46.44 o 
  -4   9   9       44.24        2.59     29.93 o 
  -3   9   9        0.47      -27.72     29.21 o 
  -2   9   9       31.08       55.79     32.88 o 
  -1   9   9       58.82       46.92     32.32 o 
   0   9   9      463.68      588.47     54.41 o 
   1   9   9      962.33      943.13     87.22 o 
   2   9   9        1.92       15.77     26.18 o 
   3   9   9     1339.45     1234.84     78.18 o 
   4   9   9      488.54      459.41     55.04 o 
   5   9   9     1379.33     1460.68     88.93 o 
   6   9   9      306.63      340.75     50.80 o 
   7   9   9     1856.29     1861.47    125.75 o 
   8   9   9       52.24       99.04     89.04 o 
   9   9   9      710.76      668.36     71.93 o 
  10   9   9      183.17      161.55     42.48 o 
  11   9   9       25.35       44.20     46.10 o 
  -3  10   9       52.43       15.31     43.92 o 
  -2  10   9       62.64       31.14     33.92 o 
  -1  10   9       25.20       73.70     35.89 o 
   0  10   9      244.40      284.38     70.97 o 
   1  10   9      360.10      398.10     53.25 o 
   2  10   9      817.01     1117.57     87.41 o 
   3  10   9      165.79      150.28     40.35 o 
   4  10   9      450.71      568.30     64.72 o 
   5  10   9       19.25       38.78     32.41 o 
   6  10   9      684.45      740.11     91.66 o 
   7  10   9        0.30       27.97     55.79 o 
   8  10   9      853.96      931.14    154.96 o 
   9  10   9        4.40      -18.35     30.05 o 
  10  10   9       33.82       42.87     30.57 o 
  -1  11   9      142.87      149.84     63.14 o 
   0  11   9       47.06       43.27     44.58 o 
   1  11   9      473.82      693.90    108.53 o 
   2  11   9      382.70      491.07     59.35 o 
   3  11   9      544.32      649.07     73.49 o 
   4  11   9      208.44      229.40     81.67 o 
   5  11   9       82.13       92.11     35.69 o 
   6  11   9        0.49      -16.22     35.48 o 
   7  11   9       30.66       29.73     31.20 o 
   8  11   9       63.41       97.31     37.37 o 
   9  11   9       53.86       47.29     33.92 o 
   0  12   9       85.43      130.52     52.30 o 
   1  12   9      208.86      259.84     79.03 o 
   2  12   9       97.11      132.74     81.67 o 
   3  12   9      374.37      348.58     59.44 o 
   4  12   9       89.89      102.60     57.37 o 
   5  12   9       34.05       18.22     37.31 o 
   6  12   9        7.72       88.32     36.30 o 
   7  12   9      102.77      110.85     50.59 o 
   8  12   9      110.90       91.27     37.84 o 
   4  13   9      210.37      246.32     55.05 o 
   5  13   9       66.85       20.29     32.38 o 
  -3 -10  10        5.13      -10.67     51.65 o 
  -2 -10  10        0.26      -27.84     27.84 o 
  -1 -10  10        1.29       17.54     35.98 o 
   0 -10  10       26.02       58.83     30.49 o 
   1 -10  10       54.85       42.38     32.26 o 
   2 -10  10      110.64      106.53     34.70 o 
  -5  -9  10       51.08       42.57     35.98 o 
  -4  -9  10        2.36       52.56     48.14 o 
  -3  -9  10        3.88       30.50     29.76 o 
  -2  -9  10      124.35       64.22     32.51 o 
  -1  -9  10       73.66       46.19     32.56 o 
   0  -9  10        0.24      -18.63     37.96 o 
   1  -9  10      455.59      469.81     95.90 o 
   2  -9  10       27.51       -0.22     27.87 o 
   3  -9  10      476.17      553.11     68.73 o 
   4  -9  10       45.57       49.03     67.14 o 
  -6  -8  10       25.46       41.31     30.26 o 
  -5  -8  10       39.95       92.37     33.62 o 
  -4  -8  10      349.97      308.15     84.20 o 
  -3  -8  10       43.08       31.17     26.03 o 
  -2  -8  10      174.00       97.07     46.59 o 
  -1  -8  10      141.86      142.84     47.90 o 
   0  -8  10      699.30      661.34     70.05 o 
   1  -8  10      160.10       80.52     31.22 o 
   2  -8  10     1522.41     1263.22     86.92 o 
   3  -8  10        3.79      -15.83     29.93 o 
   4  -8  10      819.52      822.04     86.57 o 
   5  -8  10        3.91        2.69     45.23 o 
   6  -8  10       74.23       79.23     62.43 o 
  -7  -7  10        7.31       21.01     32.79 o 
  -6  -7  10      219.58      234.76     44.32 o 
  -5  -7  10       53.16       84.25     29.81 o 
  -4  -7  10      528.39      713.46     60.01 o 
  -3  -7  10      523.32      576.36     70.21 o 
  -2  -7  10      583.38      615.08     65.12 o 
  -1  -7  10      882.66      738.70     62.38 o 
   0  -7  10      419.94      331.66     53.09 o 
   1  -7  10      462.22      479.96     60.87 o 
   2  -7  10      329.81      315.07     51.00 o 
   3  -7  10     1034.57     1101.71     80.82 o 
   4  -7  10       38.05       57.95     33.59 o 
   5  -7  10       10.09        7.49     57.09 o 
   6  -7  10        0.01       15.56     31.43 o 
   7  -7  10        0.64      -29.31     29.31 o 
  -7  -6  10      350.48      486.32     68.14 o 
  -6  -6  10       74.04       99.80     40.09 o 
  -5  -6  10      446.72      592.46     73.72 o 
  -4  -6  10       13.61       25.44     27.59 o 
  -3  -6  10     1059.98      997.96     69.80 o 
  -2  -6  10      546.49      575.66     55.63 o 
  -1  -6  10      559.68      588.03     61.31 o 
   0  -6  10       33.44       40.35     36.87 o 
   1  -6  10       94.40      113.04     34.02 o 
   2  -6  10       35.67       34.17     30.59 o 
   3  -6  10      531.70      568.75    109.86 o 
   4  -6  10      280.42      233.41     44.26 o 
   5  -6  10        4.17       -7.71     26.88 o 
   6  -6  10       11.87       12.86     28.61 o 
   7  -6  10        0.53        8.12     32.07 o 
   8  -6  10       19.35       33.44     35.15 o 
  -8  -5  10      580.32      669.79     97.64 o 
  -7  -5  10       23.26       70.76     31.98 o 
  -6  -5  10      165.56      153.50     37.75 o 
  -5  -5  10       58.53       69.26     30.42 o 
  -4  -5  10      309.78      274.61     43.73 o 
  -3  -5  10       20.29        1.08     23.17 o 
  -2  -5  10      925.78      927.56     64.90 o 
  -1  -5  10        3.98        5.46     21.22 o 
   0  -5  10        9.14      -20.50     20.50 o 
   1  -5  10       29.52       39.54     47.95 o 
   2  -5  10       55.02       56.65     36.41 o 
   3  -5  10      113.56      104.49     81.34 o 
   4  -5  10      127.91      132.45     61.48 o 
   5  -5  10      269.74      308.36     48.03 o 
   6  -5  10      211.87      178.09     38.48 o 
   7  -5  10       75.41       57.41     43.71 o 
   8  -5  10        2.32       11.83     30.95 o 
   9  -5  10      191.91      238.76     66.46 o 
  -8  -4  10      108.06      154.71     40.81 o 
  -7  -4  10      331.80      369.92     53.53 o 
  -6  -4  10       39.77       71.50     29.75 o 
  -5  -4  10      174.26      170.94     38.98 o 
  -4  -4  10       44.24       84.91     34.37 o 
  -3  -4  10      192.82      122.85     39.92 o 
  -2  -4  10        2.45       26.92     22.78 o 
  -1  -4  10      243.82      272.15     41.03 o 
   0  -4  10       48.68       60.98     26.36 o 
   1  -4  10        1.34       14.22     22.32 o 
   2  -4  10       86.76       49.19     46.02 o 
   3  -4  10       44.93       62.14     28.43 o 
   4  -4  10      443.16      493.31     56.13 o 
   5  -4  10     1100.30     1050.78     72.06 o 
   6  -4  10      423.76      438.18     53.36 o 
   7  -4  10      428.85      461.46     85.15 o 
   8  -4  10      125.21      128.41     53.20 o 
   9  -4  10       92.19       47.62     34.15 o 
  10  -4  10      343.31      368.19     52.83 o 
  -8  -3  10       55.31      133.40     58.18 o 
  -7  -3  10       64.05      111.24     34.91 o 
  -6  -3  10      256.65      248.95     69.53 o 
  -5  -3  10       21.79       -3.17     56.82 o 
  -4  -3  10      116.36       95.30     29.30 o 
  -3  -3  10        0.18       26.63     23.11 o 
  -2  -3  10      422.99      429.68     51.44 o 
  -1  -3  10       66.72       47.23     32.60 o 
   0  -3  10      558.00      517.31     52.77 o 
   1  -3  10      222.48      217.86     52.36 o 
   2  -3  10      565.47      592.99    103.03 o 
   3  -3  10       58.85      127.27     31.64 o 
   4  -3  10     1866.64     1936.41    100.18 o 
   5  -3  10      175.81      212.06     37.36 o 
   6  -3  10     2439.50     2317.90     89.35 o 
   7  -3  10      233.90      250.31     33.50 o 
   8  -3  10       82.71       72.26     25.21 o 
   9  -3  10       30.56       49.47     29.42 o 
  10  -3  10      190.10      276.84     40.17 o 
  -8  -2  10        0.34       36.19     35.49 o 
  -7  -2  10       10.74        4.14     40.88 o 
  -6  -2  10      160.81      182.29     53.80 o 
  -5  -2  10       14.59       -4.75     25.47 o 
  -4  -2  10       78.40       64.66     42.86 o 
  -3  -2  10      276.38      250.33     40.30 o 
  -2  -2  10      542.21      516.08     48.87 o 
  -1  -2  10     3422.63     3104.49    137.12 o 
   0  -2  10     1330.21     1355.89     76.40 o 
   1  -2  10     3052.16     2923.54    154.36 o 
   2  -2  10      230.54      274.37     39.64 o 
   3  -2  10      570.75      579.21     33.93 o 
   4  -2  10      197.73      218.21     26.81 o 
   5  -2  10     2734.43     2670.98     96.33 o 
   6  -2  10        5.11       -9.40     16.54 o 
   7  -2  10     1050.85     1038.86     53.56 o 
   8  -2  10       12.56       14.70     21.98 o 
   9  -2  10      104.54      113.81     26.39 o 
  10  -2  10        0.15       14.33     22.93 o 
  11  -2  10       16.05       -7.79     32.71 o 
  -8  -1  10       12.02      226.91     78.70 o 
  -7  -1  10      193.97      207.26     63.41 o 
  -6  -1  10       82.23       98.50     31.86 o 
  -5  -1  10      646.11      688.01     57.95 o 
  -4  -1  10        6.05        4.33     36.03 o 
  -3  -1  10      347.80      405.13     54.67 o 
  -2  -1  10      351.03      311.52     31.16 o 
  -1  -1  10      541.98      512.68     34.95 o 
   0  -1  10     2884.40     2943.69     99.88 o 
   1  -1  10     1614.46     1521.54     84.80 o 
   2  -1  10     1750.47     1684.19     65.10 o 
   3  -1  10     1122.63     1089.64     49.41 o 
   4  -1  10        3.46       26.90     17.82 o 
   5  -1  10      298.77      370.48     33.08 o 
   6  -1  10     1099.54     1031.68     82.21 o 
   7  -1  10       40.49       70.50     22.53 o 
   8  -1  10      835.24      716.45     73.36 o 
   9  -1  10       44.04       73.83     24.96 o 
  10  -1  10        2.19       20.56     30.01 o 
  11  -1  10        0.32       37.42     31.94 o 
  -8   0  10      201.14      217.11     51.57 o 
  -7   0  10       13.23       12.08     30.50 o 
  -6   0  10     1348.50     1277.87     80.28 o 
  -5   0  10      168.45      206.57     31.47 o 
  -4   0  10      778.98      839.81     47.27 o 
  -3   0  10       37.02       54.15     20.79 o 
  -2   0  10      236.04      271.70     31.55 o 
  -1   0  10      134.98      185.90     32.66 o 
   0   0  10      556.53      570.90     45.45 o 
   1   0  10     1358.72     1337.29     56.19 o 
   2   0  10      989.89      927.07     44.72 o 
   3   0  10      216.39      290.33     50.83 o 
   4   0  10      243.62      246.67     27.22 o 
   5   0  10      196.66      196.26     25.85 o 
   6   0  10        4.31       29.80     16.77 o 
   7   0  10      234.44      281.07     32.06 o 
   8   0  10      302.44      301.64     33.03 o 
   9   0  10      387.12      347.79     36.82 o 
  10   0  10        0.80       18.16     45.94 o 
  11   0  10       84.99       53.83     54.59 o 
  -8   1  10       71.27      114.66     37.35 o 
  -7   1  10      148.84      208.85     46.28 o 
  -6   1  10       87.70      139.83     54.10 o 
  -5   1  10      861.02      709.79    101.18 o 
  -4   1  10        0.01      -16.37     23.58 o 
  -3   1  10      718.63      799.43     45.82 o 
  -2   1  10       34.44       72.02     19.50 o 
  -1   1  10       38.55       39.10     17.84 o 
   0   1  10       27.37       26.41     15.94 o 
   1   1  10     1218.10     1165.87     52.21 o 
   2   1  10       10.84        8.30     14.46 o 
   3   1  10      375.69      411.05     41.52 o 
   4   1  10      285.78      293.35     29.07 o 
   5   1  10       24.47       68.45     23.73 o 
   6   1  10      307.98      295.88     31.25 o 
   7   1  10      395.08      433.85     65.61 o 
   8   1  10     1231.81     1172.70    145.57 o 
   9   1  10      191.12      199.05     40.23 o 
  10   1  10      651.10      592.93     89.75 o 
  11   1  10       10.85       51.83     30.56 o 
  12   1  10      321.73      324.91     68.03 o 
  -7   2  10       24.99       35.47     32.85 o 
  -6   2  10      143.52      114.23     37.50 o 
  -5   2  10       14.04       20.64     54.92 o 
  -4   2  10      797.17      904.53     65.22 o 
  -3   2  10      278.17      231.40     30.07 o 
  -2   2  10      373.54      394.93     36.24 o 
  -1   2  10        0.66       14.58     24.62 o 
   0   2  10        1.68       15.89     15.26 o 
   1   2  10      205.40      218.92     33.49 o 
   2   2  10     1956.84     2048.08    105.46 o 
   3   2  10      426.35      442.47     33.32 o 
   4   2  10     2301.95     2126.09     78.90 o 
   5   2  10      390.80      404.42     47.49 o 
   6   2  10     1289.76     1350.48    141.83 o 
   7   2  10     1099.12     1085.17     81.12 o 
   8   2  10      572.00      675.70     65.69 o 
   9   2  10      780.69      551.02     59.96 o 
  10   2  10      276.83      272.75     46.30 o 
  11   2  10      527.52      740.59    167.42 o 
  12   2  10        2.04       28.56     28.18 o 
  -7   3  10        5.88       12.09     30.07 o 
  -6   3  10        2.24      -30.84     30.84 o 
  -5   3  10       20.64       28.94     30.73 o 
  -4   3  10      240.92      183.98     40.42 o 
  -3   3  10      346.49      307.67     34.63 o 
  -2   3  10      207.07      242.76     29.91 o 
  -1   3  10      180.68      200.55     26.35 o 
   0   3  10      114.34      118.98     29.31 o 
   1   3  10      864.80      785.44     49.92 o 
   2   3  10       39.82       14.05     21.79 o 
   3   3  10     3588.43     3692.85    121.78 o 
   4   3  10       53.73       49.69     40.92 o 
   5   3  10     2547.29     2602.22    114.70 o 
   6   3  10      106.52      134.08     30.74 o 
   7   3  10      987.23      941.40    201.30 o 
   8   3  10      208.44      279.05     70.57 o 
   9   3  10     1544.64     1360.66    145.29 o 
  10   3  10      425.66      461.69     57.22 o 
  11   3  10      148.51      187.08     42.98 o 
  12   3  10       38.29       94.54     36.61 o 
  -7   4  10       60.32       77.98     33.14 o 
  -6   4  10        3.37      -23.38     28.62 o 
  -5   4  10       12.55       50.33     53.88 o 
  -4   4  10       62.95       42.35     28.78 o 
  -3   4  10      219.48      247.85     41.89 o 
  -2   4  10      566.33      514.63     40.01 o 
  -1   4  10      592.16      564.32     36.97 o 
   0   4  10     1309.59     1237.56     56.16 o 
   1   4  10       23.03       -0.74     18.34 o 
   2   4  10     2577.70     2532.22     90.73 o 
   3   4  10      161.57      202.60     25.89 o 
   4   4  10     3689.22     3702.72    121.68 o 
   5   4  10       67.26       72.67     29.20 o 
   6   4  10      175.46      258.85     42.29 o 
   7   4  10        6.19       18.13     24.22 o 
   8   4  10      123.70      149.00     35.25 o 
   9   4  10        1.33       65.22     28.90 o 
  10   4  10      541.04      541.59     63.16 o 
  11   4  10        4.90       71.27     34.20 o 
  12   4  10        6.71       -2.51     31.26 o 
  -6   5  10      131.05      120.15     41.28 o 
  -5   5  10        4.54       24.89     28.25 o 
  -4   5  10      494.94      493.62     58.64 o 
  -3   5  10      349.82      294.51     46.01 o 
  -2   5  10      857.45      854.49     67.41 o 
  -1   5  10      722.34      806.37     67.21 o 
   0   5  10      509.88      534.92     38.16 o 
   1   5  10      601.48      572.57     38.58 o 
   2   5  10      413.47      397.60     39.50 o 
   3   5  10     1939.81     1956.27     75.73 o 
   4   5  10      947.87      876.91     89.10 o 
   5   5  10     1086.86     1122.62     70.54 o 
   6   5  10       24.72       12.26     21.66 o 
   7   5  10        0.69       -0.05     24.65 o 
   8   5  10        4.58        7.24     26.21 o 
   9   5  10       52.61       99.35     36.55 o 
  10   5  10       33.29        6.55     44.60 o 
  11   5  10      444.19      384.37     57.77 o 
  12   5  10        7.26        8.32     30.86 o 
  -6   6  10        3.63      -15.02     28.19 o 
  -5   6  10      472.41      470.80     61.67 o 
  -4   6  10       28.52        5.01     49.75 o 
  -3   6  10      924.30      939.20     68.99 o 
  -2   6  10      215.01      219.67     41.17 o 
  -1   6  10     1775.43     1714.21     73.21 o 
   0   6  10      638.65      642.39     41.57 o 
   1   6  10       45.33       42.50     19.16 o 
   2   6  10       52.14       61.15     20.57 o 
   3   6  10      520.37      480.06     53.16 o 
   4   6  10      153.57      183.04     55.38 o 
   5   6  10      203.41      321.10     50.81 o 
   6   6  10      697.81      909.02    137.95 o 
   7   6  10        0.30       53.00     25.29 o 
   8   6  10      103.44      115.02    107.17 o 
   9   6  10       24.73        9.85     28.17 o 
  10   6  10      204.18      340.47     52.90 o 
  11   6  10       52.59       47.12     35.48 o 
  12   6  10      407.24      318.44     52.10 o 
  -5   7  10        1.08       48.18     31.48 o 
  -4   7  10       94.49       96.84     35.87 o 
  -3   7  10        0.45        6.63     29.70 o 
  -2   7  10      678.44      728.31     97.07 o 
  -1   7  10        0.24      -17.86     20.40 o 
   0   7  10      433.34      507.24     43.02 o 
   1   7  10        0.62       -2.19     18.79 o 
   2   7  10        5.27       43.71     35.98 o 
   3   7  10       47.00       82.85     39.49 o 
   4   7  10       19.66       16.63     26.24 o 
   5   7  10      176.21      234.00     38.93 o 
   6   7  10     1574.51     1570.45     91.05 o 
   7   7  10      660.60      738.04     68.63 o 
   8   7  10      182.29      170.77     40.49 o 
   9   7  10      629.10      834.62    225.82 o 
  10   7  10       87.72      137.31     59.03 o 
  11   7  10      511.12      530.03     67.76 o 
  12   7  10      105.17      201.93     63.73 o 
  -4   8  10        8.05        5.90     27.19 o 
  -3   8  10       34.03       -4.32     30.42 o 
  -2   8  10       34.86      101.26     38.78 o 
  -1   8  10      227.27      200.55     41.38 o 
   0   8  10      185.03      213.67     31.42 o 
   1   8  10      519.59      466.75     41.91 o 
   2   8  10       69.18       99.14     40.09 o 
   3   8  10        8.71       18.58     26.28 o 
   4   8  10      332.14      436.13     53.42 o 
   5   8  10     1415.49     1273.40     80.67 o 
   6   8  10      180.95      164.88     36.93 o 
   7   8  10     1296.93     1204.83     81.94 o 
   8   8  10      324.67      375.65     56.67 o 
   9   8  10      256.30      274.94     76.96 o 
  10   8  10      382.54      360.32     78.92 o 
  11   8  10      172.14      223.00     44.41 o 
  -3   9  10        0.85       -2.15     28.02 o 
  -2   9  10        0.47        3.35     38.43 o 
  -1   9  10       50.08       75.64     35.23 o 
   0   9  10      307.99      317.36     48.79 o 
   1   9  10      359.34      293.24     48.55 o 
   2   9  10      742.63      643.93     61.04 o 
   3   9  10      111.91      150.21     37.88 o 
   4   9  10      859.71      814.25     70.12 o 
   5   9  10      350.35      458.57     59.93 o 
   6   9  10     1208.56     1232.50    154.17 o 
   7   9  10      272.65      280.16     49.73 o 
   8   9  10      777.65      805.55     66.29 o 
   9   9  10      284.05      291.26    126.41 o 
  10   9  10        0.33       21.52     28.27 o 
  11   9  10       81.15      135.10     39.26 o 
  -2  10  10       11.95       33.27     32.12 o 
  -1  10  10      285.02      212.77     48.39 o 
   0  10  10       58.98       92.25     55.79 o 
   1  10  10     1147.20     1436.67    269.66 o 
   2  10  10       98.62      112.25     51.00 o 
   3  10  10      625.87      607.76     73.26 o 
   4  10  10      121.13      130.97     58.73 o 
   5  10  10      261.33      294.29     74.87 o 
   6  10  10        8.34        4.85     25.80 o 
   7  10  10      348.25      403.53     58.25 o 
   8  10  10       37.55       67.56     35.06 o 
   9  10  10      163.22       39.91     32.57 o 
  10  10  10       76.60       76.49     43.73 o 
   0  11  10      382.17      408.81     87.36 o 
   1  11  10      284.13      327.33     84.04 o 
   2  11  10      622.59      727.28    117.81 o 
   3  11  10      164.99      186.43     47.86 o 
   4  11  10      181.25      235.07     49.67 o 
   5  11  10       56.98       51.95     32.90 o 
   6  11  10       10.51       28.86     59.03 o 
   7  11  10      191.56      191.97     55.65 o 
   8  11  10      153.15      188.35     47.09 o 
   9  11  10       26.50       70.09     34.23 o 
   2  12  10      464.43      337.56     78.43 o 
   3  12  10       65.30      133.16     46.54 o 
   4  12  10      104.14      123.58     42.92 o 
   5  12  10       37.97       58.23     45.20 o 
   6  12  10        1.73       27.90     34.21 o 
   7  12  10       84.78      153.89     40.09 o 
  -3  -9  11       49.92       34.18     27.98 o 
  -2  -9  11       22.34       28.26     28.58 o 
  -1  -9  11       19.04      130.94    108.58 o 
   0  -9  11      421.57      449.84     83.00 o 
   1  -9  11        5.13       -8.79     25.66 o 
   2  -9  11      638.73      695.43     75.59 o 
   3  -9  11       12.48       14.00     27.74 o 
  -4  -8  11        4.99       62.48     32.43 o 
  -3  -8  11      157.78      192.72     71.19 o 
  -2  -8  11       62.11      117.46     33.65 o 
  -1  -8  11      130.54      168.15     39.97 o 
   0  -8  11      197.81      179.36     43.37 o 
   1  -8  11      968.59      895.47     72.52 o 
   2  -8  11       52.54       15.04     29.22 o 
   3  -8  11      788.95      752.91    118.46 o 
   4  -8  11        2.09        4.25     31.70 o 
   5  -8  11      221.39      231.79     71.79 o 
  -5  -7  11      237.93      323.98     94.13 o 
  -4  -7  11      308.64      399.91     56.48 o 
  -3  -7  11      720.28      714.94     66.74 o 
  -2  -7  11      411.55      410.95     55.86 o 
  -1  -7  11      164.10      113.35     38.48 o 
   0  -7  11       86.57       99.73     32.96 o 
   1  -7  11      125.58       83.55     36.14 o 
   2  -7  11      421.60      369.79     61.04 o 
   3  -7  11       10.86       35.92     33.17 o 
   4  -7  11      276.73      337.33     54.00 o 
   5  -7  11       25.19       -0.96     33.03 o 
   6  -7  11        0.31       31.41     32.44 o 
  -6  -6  11      126.81      186.19     54.81 o 
  -5  -6  11       11.90       57.42     34.43 o 
  -4  -6  11      687.83      709.41     67.00 o 
  -3  -6  11      217.28      215.76     43.92 o 
  -2  -6  11      601.29      730.53    102.65 o 
  -1  -6  11       67.51       69.20     31.50 o 
   0  -6  11      160.42      117.90     36.82 o 
   1  -6  11        0.92       10.33     34.15 o 
   2  -6  11      123.74      127.22     49.12 o 
   3  -6  11      279.18      298.80     51.10 o 
   4  -6  11       27.07       -2.95     32.05 o 
   5  -6  11       11.52       33.26     31.48 o 
   6  -6  11       25.56      -19.60     30.23 o 
   7  -6  11        7.14       52.68     37.48 o 
  -6  -5  11        0.03      -27.56     27.56 o 
  -5  -5  11      101.80      122.98     35.87 o 
  -4  -5  11       14.30       61.40     37.83 o 
  -3  -5  11      450.11      415.83     74.24 o 
  -2  -5  11        9.33       -1.60     30.62 o 
  -1  -5  11      323.45      252.09     42.41 o 
   0  -5  11        0.08       20.47     26.38 o 
   1  -5  11       10.56       67.59     28.36 o 
   2  -5  11       53.17       62.63     28.50 o 
   3  -5  11      228.81      316.93     49.45 o 
   4  -5  11      224.28      306.11     46.85 o 
   5  -5  11       50.22       77.50     33.01 o 
   6  -5  11      139.32      132.66     40.93 o 
   7  -5  11       20.75       22.16     32.96 o 
   8  -5  11      101.34       83.78     38.66 o 
  -7  -4  11       66.42       80.87     36.93 o 
  -6  -4  11       86.03       95.57     36.60 o 
  -5  -4  11       15.77        2.02     47.43 o 
  -4  -4  11      187.29      180.43     52.85 o 
  -3  -4  11        4.82       11.45     28.36 o 
  -2  -4  11      316.44      307.22     44.43 o 
  -1  -4  11        0.84       12.00     24.81 o 
   0  -4  11      279.62      285.28     44.09 o 
   1  -4  11        4.68       -6.68     20.92 o 
   2  -4  11      544.36      417.40     51.82 o 
   3  -4  11      233.88      172.19     56.01 o 
   4  -4  11     1056.18     1016.70    137.78 o 
   5  -4  11      496.37      436.64     53.82 o 
   6  -4  11      641.27      530.22     61.10 o 
   7  -4  11      203.84      230.30     46.10 o 
   8  -4  11       21.54       79.68     36.50 o 
   9  -4  11      217.80      186.72     45.77 o 
  -7  -3  11       38.29      110.48     40.41 o 
  -6  -3  11      107.38       72.37     36.10 o 
  -5  -3  11        7.11      -15.73     39.16 o 
  -4  -3  11       65.87       61.21     28.19 o 
  -3  -3  11       65.35       80.97     31.11 o 
  -2  -3  11      101.22      113.23     34.94 o 
  -1  -3  11      937.94      818.15     60.27 o 
   0  -3  11       24.73      992.11     91.66 o 
   1  -3  11      682.57      676.43     56.23 o 
   2  -3  11        1.81       -2.08     22.64 o 
   3  -3  11     1110.29     1104.10     73.05 o 
   4  -3  11        4.42       -3.06     27.76 o 
   5  -3  11     2335.76     2218.52    149.38 o 
   6  -3  11      156.07      206.11     44.47 o 
   7  -3  11      209.64      176.62     41.68 o 
   8  -3  11       16.90       34.39     31.30 o 
   9  -3  11       96.55       74.19     39.22 o 
  10  -3  11       93.34      135.16     46.19 o 
  -7  -2  11       30.27       52.85     42.29 o 
  -6  -2  11        4.00       -2.36     33.96 o 
  -5  -2  11      222.52      245.87     44.11 o 
  -4  -2  11       27.79        3.07     25.55 o 
  -3  -2  11       64.02       66.77     30.96 o 
  -2  -2  11     1031.66      981.70     67.51 o 
  -1  -2  11      559.41      537.69     78.48 o 
   0  -2  11     3172.78     2692.04    125.55 o 
   1  -2  11       12.56       -0.81     20.19 o 
   2  -2  11      876.51      898.72     62.75 o 
   3  -2  11        0.56       34.03     23.55 o 
   4  -2  11     1278.21     1390.52     81.68 o 
   5  -2  11        9.65        9.45     25.41 o 
   6  -2  11     1421.98     1476.19    106.31 o 
   7  -2  11        7.56        7.45     21.51 o 
   8  -2  11      166.39      191.53     30.97 o 
   9  -2  11        1.89       19.83     23.27 o 
  10  -2  11       15.20       12.54     30.21 o 
  -7  -1  11       77.60       75.11     51.27 o 
  -6  -1  11      302.03      326.40     73.69 o 
  -5  -1  11       76.88       98.40     42.13 o 
  -4  -1  11      151.82      157.26     35.83 o 
  -3  -1  11      401.10      568.11     58.98 o 
  -2  -1  11      954.43      966.96     92.85 o 
  -1  -1  11      792.93      682.51     54.28 o 
   0  -1  11      842.59      793.43     59.07 o 
   1  -1  11     1067.25      932.63     86.21 o 
   2  -1  11        8.77        8.03     21.52 o 
   3  -1  11        9.75       23.69     16.36 o 
   4  -1  11       15.79       73.97     20.31 o 
   5  -1  11      882.51      945.09     49.16 o 
   6  -1  11       28.89       69.47     21.39 o 
   7  -1  11      533.18      545.83     40.65 o 
   8  -1  11        3.35       14.95     28.83 o 
   9  -1  11       29.12       49.85     27.31 o 
  10  -1  11        7.06       28.03     33.21 o 
  11  -1  11       24.48       42.83     29.01 o 
  -7   0  11      535.91      551.19     96.55 o 
  -6   0  11       29.39        7.13     43.65 o 
  -5   0  11     1082.58     1086.82    210.31 o 
  -4   0  11      414.04      417.59     54.01 o 
  -3   0  11      669.00      560.11     58.90 o 
  -2   0  11       21.83       25.84     18.95 o 
  -1   0  11      703.15      674.80     58.85 o 
   0   0  11      126.48      178.62     25.63 o 
   1   0  11      765.41      876.10     45.08 o 
   2   0  11       47.27       39.97     18.31 o 
   3   0  11        6.10       -1.47     18.86 o 
   4   0  11        0.36       24.58     16.50 o 
   5   0  11        9.84       43.02     18.61 o 
   6   0  11      162.01      159.93     27.59 o 
   7   0  11      333.22      374.66     47.85 o 
   8   0  11      989.05     1074.80     68.59 o 
   9   0  11       12.58       26.02     32.11 o 
  10   0  11        8.94       18.94     31.18 o 
  11   0  11       13.67       19.14     49.56 o 
  -7   1  11       19.43      -17.59     32.01 o 
  -6   1  11      609.65      592.45     69.26 o 
  -5   1  11       16.96        6.67     30.40 o 
  -4   1  11     1028.57      981.37     53.91 o 
  -3   1  11       58.85       50.40     21.75 o 
  -2   1  11       41.36       35.86     22.73 o 
  -1   1  11       32.58       27.10     17.42 o 
   0   1  11      176.11      228.28     28.55 o 
   1   1  11       41.18       56.62     19.15 o 
   2   1  11      926.39      991.86     83.28 o 
   3   1  11        1.79      -10.32     22.33 o 
   4   1  11       21.21       49.87     18.72 o 
   5   1  11       14.05        1.17     18.53 o 
   6   1  11      150.60      208.67     47.93 o 
   7   1  11      879.98      903.60     52.96 o 
   8   1  11      566.14      597.34     61.15 o 
   9   1  11      459.94      474.41     86.51 o 
  10   1  11        4.75       11.71     30.92 o 
  11   1  11      179.64      242.49     73.45 o 
  -7   2  11       24.96       55.61     37.65 o 
  -6   2  11        0.47        9.33     31.66 o 
  -5   2  11      120.94       53.81     34.17 o 
  -4   2  11      223.21      145.41     36.77 o 
  -3   2  11      157.94      215.92     30.08 o 
  -2   2  11       61.69       41.76     24.25 o 
  -1   2  11       16.54       20.87     19.14 o 
   0   2  11       77.14      102.83     21.67 o 
   1   2  11     1870.03     1841.33     73.56 o 
   2   2  11       42.32       35.62     18.12 o 
   3   2  11     2005.34     2005.09     76.86 o 
   4   2  11        0.28       23.29     16.39 o 
   5   2  11      870.24      783.77     56.63 o 
   6   2  11      189.30      234.11     29.29 o 
   7   2  11     1092.41      860.96     62.15 o 
   8   2  11     1097.89     1167.29     75.73 o 
   9   2  11      561.72      578.39     63.66 o 
  10   2  11     1026.52      949.21     73.18 o 
  11   2  11        4.90      -13.31     29.34 o 
  -6   3  11        9.92      -12.45     43.68 o 
  -5   3  11       12.06       32.63     32.25 o 
  -4   3  11      157.82      131.46     37.15 o 
  -3   3  11       30.29       22.94     21.99 o 
  -2   3  11      230.61      260.21     32.79 o 
  -1   3  11       41.24       40.90     18.98 o 
   0   3  11      598.40      585.01     37.76 o 
   1   3  11       22.44       17.78     23.56 o 
   2   3  11     2449.48     2341.47     87.13 o 
   3   3  11       30.02      -13.08     17.07 o 
   4   3  11     2278.53     2168.85    131.59 o 
   5   3  11      155.72      177.61     26.67 o 
   6   3  11      223.53      247.43     49.07 o 
   7   3  11      242.27      286.93     43.36 o 
   8   3  11      534.06      559.53     60.44 o 
   9   3  11      483.71      495.17     75.76 o 
  10   3  11      438.11      430.52     56.40 o 
  11   3  11      159.45      173.75     66.86 o 
  -6   4  11       47.39       25.66     30.96 o 
  -5   4  11       38.98       20.94     30.65 o 
  -4   4  11      126.38      186.25     43.34 o 
  -3   4  11      349.15      401.00     52.30 o 
  -2   4  11       51.43       53.55     23.85 o 
  -1   4  11      331.60      377.46     38.24 o 
   0   4  11      289.65      316.00     34.27 o 
   1   4  11     1459.36     1419.14     62.11 o 
   2   4  11      127.58      130.66     24.09 o 
   3   4  11     3490.90     3295.17    181.82 o 
   4   4  11       34.82       37.45     27.61 o 
   5   4  11      951.64      942.38     64.38 o 
   6   4  11       76.76       90.46     31.91 o 
   7   4  11       32.80       10.62     30.83 o 
   8   4  11       18.70       88.32     31.57 o 
   9   4  11      551.20      594.17     88.64 o 
  10   4  11       19.21       52.03     31.52 o 
  11   4  11       83.97       66.68     34.06 o 
  12   4  11        2.82       14.15     42.07 o 
  -5   5  11      202.41      142.56     44.49 o 
  -4   5  11      167.66      126.25     39.93 o 
  -3   5  11      786.11      888.63     70.38 o 
  -2   5  11      852.47      851.84     50.19 o 
  -1   5  11      946.52      784.05     52.71 o 
   0   5  11      699.38      755.87     53.34 o 
   1   5  11       12.26        8.32     17.50 o 
   2   5  11      403.51      412.18     35.44 o 
   3   5  11      384.94      403.27     36.58 o 
   4   5  11     1702.38     1485.92     84.68 o 
   5   5  11       26.03       17.96     25.37 o 
   6   5  11      372.20      398.10     49.61 o 
   7   5  11        2.28       17.36     27.06 o 
   8   5  11      130.97      135.42     37.20 o 
   9   5  11      100.45      110.16     35.22 o 
  10   5  11      337.41      352.14     55.62 o 
  11   5  11        8.52       -7.65     28.38 o 
  -5   6  11       24.92      -20.96     28.64 o 
  -4   6  11      289.23      266.35     47.95 o 
  -3   6  11       54.43       64.02     37.82 o 
  -2   6  11     1387.73     1297.29    112.75 o 
  -1   6  11       99.52       83.02     26.96 o 
   0   6  11      181.11      179.40     32.37 o 
   1   6  11        0.45       14.14     19.18 o 
   2   6  11      195.81      133.57     30.40 o 
   3   6  11      216.27      283.52     43.55 o 
   4   6  11      547.24      467.45     54.43 o 
   5   6  11      360.61      333.38     56.80 o 
   6   6  11      240.23      272.08     50.59 o 
   7   6  11      243.40      215.89     41.64 o 
   8   6  11        0.54      -14.52     26.60 o 
   9   6  11      111.86      145.13     35.82 o 
  10   6  11       68.03       69.47     32.90 o 
  11   6  11      523.55      776.91     72.19 o 
  -4   7  11        3.86       -3.56     30.04 o 
  -3   7  11      117.49      117.20     41.11 o 
  -2   7  11       18.62       42.50     33.19 o 
  -1   7  11      365.23      378.69     73.97 o 
   0   7  11        3.40        1.41     20.17 o 
   1   7  11        2.41      -11.68     18.03 o 
   2   7  11       20.45       23.51     26.23 o 
   3   7  11       26.26       38.46     34.45 o 
   4   7  11      147.80      222.81     46.92 o 
   5   7  11      687.01      716.22     63.10 o 
   6   7  11      341.69      345.92     50.55 o 
   7   7  11      227.44      237.65     43.53 o 
   8   7  11       99.21      135.72     40.30 o 
   9   7  11       27.72       34.78     80.80 o 
  10   7  11      627.41      781.00     79.40 o 
  11   7  11      101.66       93.02     37.64 o 
  -3   8  11       30.44       67.15     33.98 o 
  -2   8  11       31.25       14.62     35.52 o 
  -1   8  11       39.02       41.20     31.55 o 
   0   8  11      302.19      262.91     41.96 o 
   1   8  11        8.10       29.12     28.08 o 
   2   8  11       49.81       47.11     32.82 o 
   3   8  11        9.41       19.07     29.33 o 
   4   8  11      135.43      117.25     35.92 o 
   5   8  11      141.07      226.60     43.76 o 
   6   8  11     1221.52     1204.90     81.36 o 
   7   8  11      655.75      724.03    206.39 o 
   8   8  11       97.81       96.78     37.90 o 
   9   8  11      501.00      495.71     73.48 o 
  10   8  11       58.71       59.81     32.46 o 
  11   8  11      246.34      321.23     73.75 o 
  -2   9  11       26.75       39.33     36.11 o 
  -1   9  11      225.89      265.17     50.55 o 
   0   9  11       99.71      313.72     79.63 o 
   1   9  11      829.43      759.23     79.55 o 
   2   9  11        0.21       26.84     51.03 o 
   3   9  11      782.06      777.24     68.26 o 
   4   9  11       96.99      190.13     43.13 o 
   5   9  11     1043.82     1031.99     78.39 o 
   6   9  11      230.29      273.55     46.76 o 
   7   9  11      577.74      719.65    159.36 o 
   8   9  11      655.48      688.68     73.03 o 
   9   9  11       33.40       46.12     56.96 o 
  10   9  11      167.41      215.33     47.90 o 
  -1  10  11      153.31      103.41     62.54 o 
   1  10  11       92.08      -15.35     45.28 o 
   2  10  11      728.27      792.73     82.59 o 
   3  10  11        0.16       17.88     33.22 o 
   4  10  11      395.03      410.26     58.49 o 
   5  10  11        6.79       -7.87     30.90 o 
   6  10  11      469.37      489.70    158.57 o 
   7  10  11       32.13       88.93     35.71 o 
   8  10  11      480.30      483.22     62.85 o 
   9  10  11       41.68       36.22     34.73 o 
   1  11  11      434.64      333.10     77.78 o 
   2  11  11      230.29      252.22    101.59 o 
   3  11  11      157.03      133.52     43.85 o 
   4  11  11        2.36       41.48     37.40 o 
   5  11  11       81.33       89.16     39.07 o 
   6  11  11       34.60      138.52     44.41 o 
   7  11  11      216.93      174.86     43.77 o 
   8  11  11      221.91      389.59     84.58 o 
  -2  -8  12       62.26       41.08     30.67 o 
  -1  -8  12      101.26       73.46     32.36 o 
   0  -8  12      410.41      374.67    135.61 o 
   1  -8  12       48.28       64.77     49.69 o 
   2  -8  12      410.02      391.80     56.87 o 
   3  -8  12       19.42       31.12     31.15 o 
  -4  -7  12      353.89      348.13     79.03 o 
  -3  -7  12      384.55      385.98     54.00 o 
  -2  -7  12      218.73      277.26     49.83 o 
  -1  -7  12      138.58      146.68     38.37 o 
   0  -7  12      108.75       91.81     35.71 o 
   1  -7  12      363.41      364.16     56.75 o 
   2  -7  12        0.17        0.33     29.00 o 
   3  -7  12      294.83      263.12     48.74 o 
   4  -7  12        0.15        6.60     28.53 o 
   5  -7  12       15.06       22.39     32.13 o 
  -5  -6  12      225.03      192.93     39.37 o 
  -4  -6  12       81.27       89.82     36.28 o 
  -3  -6  12      597.96      519.78     64.80 o 
  -2  -6  12      105.20      108.67     36.87 o 
  -1  -6  12      184.30      198.92     42.30 o 
   0  -6  12       11.30       19.63     29.15 o 
   1  -6  12       43.75       29.53     37.09 o 
   2  -6  12      206.84      147.70     57.31 o 
   3  -6  12       80.78       68.85     35.33 o 
   4  -6  12      147.69      183.60     42.58 o 
   5  -6  12        1.37       20.97     32.74 o 
   6  -6  12       46.82      146.41     43.97 o 
  -5  -5  12        0.04       -8.14     28.21 o 
  -4  -5  12      192.71      294.72     48.72 o 
  -3  -5  12       32.31       66.44     45.56 o 
  -2  -5  12      116.17      144.65     35.66 o 
  -1  -5  12        0.37      -14.83     27.88 o 
   0  -5  12        2.47       22.04     26.98 o 
   1  -5  12        3.98       23.96     27.71 o 
   2  -5  12      393.73      305.20     86.65 o 
   3  -5  12      223.90      327.82     51.46 o 
   4  -5  12      398.27      441.87     59.94 o 
   5  -5  12      125.07      102.71     37.92 o 
   6  -5  12       19.80       68.79     34.47 o 
   7  -5  12      140.43      141.77     41.75 o 
  -6  -4  12       11.44       57.80     32.31 o 
  -5  -4  12        3.22       51.31     34.66 o 
  -4  -4  12        3.56      -16.83     24.58 o 
  -3  -4  12      160.93      166.97     49.04 o 
  -2  -4  12        0.09        8.68     28.00 o 
  -1  -4  12      255.54      278.32     45.73 o 
   0  -4  12        7.42       26.18     29.42 o 
   1  -4  12      181.96      161.21     55.71 o 
   2  -4  12        1.13       -9.24     23.63 o 
   3  -4  12      397.12      401.75     55.68 o 
   4  -4  12      153.26      176.76     42.34 o 
   5  -4  12      472.13      470.28     70.24 o 
   6  -4  12      323.90      348.74     54.68 o 
   7  -4  12      118.92      109.58     50.75 o 
   8  -4  12      167.69      174.94     66.76 o 
  -6  -3  12        0.82       19.65     41.09 o 
  -5  -3  12       21.75       13.33     44.20 o 
  -4  -3  12       63.19       73.90     34.56 o 
  -3  -3  12        1.96       -2.81     26.50 o 
  -2  -3  12      402.93      459.47     79.87 o 
  -1  -3  12       68.45       81.27     28.28 o 
   0  -3  12      604.11      695.45     61.18 o 
   1  -3  12        0.23       20.78     26.73 o 
   2  -3  12      503.61      520.56     58.56 o 
   3  -3  12       16.09       45.47     28.00 o 
   4  -3  12     1301.85     1301.67     83.30 o 
   5  -3  12      188.31      175.91     40.50 o 
   6  -3  12      734.00      654.35     68.69 o 
   7  -3  12      210.72      250.32     62.02 o 
   8  -3  12       75.31       30.54     52.82 o 
   9  -3  12      101.46      109.75     41.96 o 
  -6  -2  12       69.18      103.31     38.48 o 
  -5  -2  12       24.99       54.97     30.88 o 
  -4  -2  12      193.93      153.38     37.94 o 
  -3  -2  12       26.41       46.81     30.76 o 
  -2  -2  12      349.08      277.56     74.08 o 
  -1  -2  12     1095.93     1119.69     74.49 o 
   0  -2  12      161.75      111.75     33.22 o 
   1  -2  12      830.07      701.05    109.40 o 
   2  -2  12       53.91       42.70     26.45 o 
   3  -2  12     1374.64     1368.53    122.84 o 
   4  -2  12      100.84       99.28     37.36 o 
   5  -2  12     1264.49     1212.14     89.48 o 
   6  -2  12       56.97        6.49     31.09 o 
   7  -2  12       67.85       76.85     35.16 o 
   8  -2  12       17.41       37.70     32.62 o 
   9  -2  12        9.56      -17.16     32.71 o 
  -6  -1  12       22.93       56.71     40.77 o 
  -5  -1  12      399.50      410.79    122.90 o 
  -4  -1  12       13.70       13.78     29.86 o 
  -3  -1  12      241.15      264.48     46.99 o 
  -2  -1  12      503.18      530.63     57.19 o 
  -1  -1  12     1594.97     1384.97     82.96 o 
   0  -1  12     1153.25     1131.21    102.49 o 
   1  -1  12      148.19      134.60     32.74 o 
   2  -1  12      254.96      272.63     85.72 o 
   3  -1  12       40.14       60.24     32.90 o 
   4  -1  12      763.25      759.72     63.46 o 
   5  -1  12        1.14       16.10     24.81 o 
   6  -1  12     1172.06     1182.04     75.74 o 
   7  -1  12        0.39       40.49     22.90 o 
   8  -1  12       64.71       74.59     28.77 o 
   9  -1  12        9.65       19.33     29.28 o 
  10  -1  12        0.35       14.22     30.84 o 
  -6   0  12      879.53      887.50    105.15 o 
  -5   0  12       91.06       36.03     47.08 o 
  -4   0  12      317.27      304.65     48.73 o 
  -3   0  12      177.59      194.38     40.39 o 
  -2   0  12      562.49      577.80     60.72 o 
  -1   0  12      417.42      379.54     48.11 o 
   0   0  12      240.45      252.58     48.39 o 
   1   0  12      151.07      162.06     85.45 o 
   2   0  12      148.07      169.21     34.43 o 
   3   0  12       23.31       27.02     18.28 o 
   4   0  12        2.47       14.99     22.28 o 
   5   0  12       11.64       14.38     20.86 o 
   6   0  12      447.67      452.84     41.44 o 
   7   0  12      512.08      560.97     69.71 o 
   8   0  12       20.08       75.50     69.94 o 
   9   0  12        0.83       29.07     32.60 o 
  10   0  12        7.35       35.24     30.93 o 
  -6   1  12        0.02      -43.76     43.76 o 
  -5   1  12      456.53      551.08     93.40 o 
  -4   1  12        3.31       61.00     74.70 o 
  -3   1  12      213.25      264.66     43.91 o 
  -2   1  12       21.23       37.54     26.73 o 
  -1   1  12      158.30      135.96     26.71 o 
   0   1  12       66.67      122.40     23.02 o 
   1   1  12      811.53      764.59     43.22 o 
   2   1  12      156.51      180.75     25.73 o 
   3   1  12       13.63       29.27     19.97 o 
   4   1  12        1.66       27.32     19.00 o 
   5   1  12       38.19       59.93     21.16 o 
   6   1  12       65.27       72.69     23.19 o 
   7   1  12      746.00      661.38     55.80 o 
   8   1  12      729.29      760.55    112.39 o 
   9   1  12       76.96      117.29     94.68 o 
  10   1  12      218.89      245.61     47.52 o 
  11   1  12        0.67        2.33     27.93 o 
  -6   2  12      100.27       90.79     58.02 o 
  -5   2  12       32.33       62.65     36.31 o 
  -4   2  12      105.37      127.64     39.23 o 
  -3   2  12       25.14       22.98     21.53 o 
  -2   2  12        2.95       14.72     19.46 o 
  -1   2  12        1.36       -3.89     18.00 o 
   0   2  12      435.47      387.11     44.37 o 
   1   2  12       12.44       33.89     17.89 o 
   2   2  12     1121.41     1161.12     55.63 o 
   3   2  12       50.69       63.99     21.26 o 
   4   2  12      127.18       96.42     22.95 o 
   5   2  12      258.72      256.96     32.48 o 
   6   2  12      350.67      264.36     42.13 o 
   7   2  12     1138.36     1138.93     74.96 o 
   8   2  12      624.79      749.81     60.68 o 
   9   2  12      888.67      874.32     68.67 o 
  10   2  12       62.93       69.29     48.39 o 
  11   2  12      210.19      298.52     50.60 o 
  -5   3  12       21.05      -26.78     52.30 o 
  -4   3  12       94.67      126.50     36.97 o 
  -3   3  12      111.92      121.03     35.60 o 
  -2   3  12        6.32       10.86     24.27 o 
  -1   3  12       35.24       27.34     21.87 o 
   0   3  12        7.09       17.64     18.71 o 
   1   3  12     1790.51     1805.99     75.17 o 
   2   3  12        1.89        0.20     17.87 o 
   3   3  12     2213.36     2135.63     83.06 o 
   4   3  12      242.97      256.37     46.22 o 
   5   3  12      694.95      780.96    178.71 o 
   6   3  12      530.52      521.29     57.78 o 
   7   3  12      546.27      628.90     73.56 o 
   8   3  12      529.11      539.16     62.44 o 
   9   3  12      614.50      678.38    103.14 o 
  10   3  12      170.72      172.35     44.15 o 
  11   3  12       41.69       95.91     36.16 o 
  -5   4  12       72.77       96.26     38.87 o 
  -4   4  12      324.36      278.71     50.51 o 
  -3   4  12      252.04      186.23     42.43 o 
  -2   4  12      217.72      241.91     35.26 o 
  -1   4  12       78.01       93.35     26.34 o 
   0   4  12      669.38      741.70     93.96 o 
   1   4  12        9.74      -16.28     16.28 o 
   2   4  12     1174.28     1171.00     57.72 o 
   3   4  12        8.48        5.26     18.92 o 
   4   4  12     1619.99     1534.93     85.80 o 
   5   4  12        6.55       20.03     27.86 o 
   6   4  12       83.66      109.05     33.37 o 
   7   4  12       19.92       24.75     30.37 o 
   8   4  12      673.34      777.61     69.02 o 
   9   4  12       26.97       18.77     29.05 o 
  10   4  12      186.69      162.58    105.32 o 
  11   4  12        1.37      -26.91     30.46 o 
  -4   5  12      309.98      357.92    127.33 o 
  -3   5  12      367.48      326.84     79.68 o 
  -2   5  12      612.53      568.03     62.56 o 
  -1   5  12      427.48      500.64     45.11 o 
   0   5  12      270.02      299.54     34.76 o 
   1   5  12      185.89      173.03     27.47 o 
   2   5  12      237.02      289.26     33.05 o 
   3   5  12     1169.00     1080.61     70.54 o 
   4   5  12      270.96      314.80     44.34 o 
   5   5  12      109.79      130.83     34.83 o 
   6   5  12       23.62       69.54     33.48 o 
   7   5  12       60.82       57.27     48.33 o 
   8   5  12      133.47      130.01     37.29 o 
   9   5  12      421.72      425.46     59.46 o 
  10   5  12        5.71       25.68     50.02 o 
  11   5  12      142.44       86.30     53.69 o 
  -4   6  12       40.08       41.18     40.16 o 
  -3   6  12      537.89      572.02     78.29 o 
  -2   6  12      262.25      287.10     55.87 o 
  -1   6  12      457.01      515.46     99.43 o 
   0   6  12       78.70       71.85     25.66 o 
   1   6  12       59.65       87.89     25.26 o 
   2   6  12      137.95      191.10     38.42 o 
   3   6  12      494.07      471.32     84.17 o 
   4   6  12      234.11      303.13     47.22 o 
   5   6  12       75.68      108.94     30.76 o 
   6   6  12       81.02      117.42     33.10 o 
   7   6  12        0.88       12.64     30.68 o 
   8   6  12        2.11       40.32     31.38 o 
   9   6  12       45.36       60.83     32.45 o 
  10   6  12      622.62      372.39     81.97 o 
  11   6  12       16.96       47.19     33.67 o 
  -3   7  12        1.01      -15.50     31.20 o 
  -2   7  12      205.98      174.54     46.33 o 
  -1   7  12        0.09       -2.26     30.46 o 
   0   7  12        3.05        9.20     25.66 o 
   1   7  12        4.17       -7.99     28.05 o 
   2   7  12       72.11      136.01     49.64 o 
   3   7  12       14.35       37.26     29.35 o 
   4   7  12      496.73      560.10     62.68 o 
   5   7  12      375.88      354.25     52.34 o 
   6   7  12      419.40      486.66     59.16 o 
   7   7  12      215.18      231.90     45.75 o 
   8   7  12        2.93       17.27     39.27 o 
   9   7  12      283.09      340.52     65.69 o 
  10   7  12        4.91       26.59     31.17 o 
  -2   8  12       51.44       69.40     35.00 o 
  -1   8  12      143.35      136.30     41.65 o 
   0   8  12        0.04        8.55     55.68 o 
   1   8  12       79.91       86.73     34.51 o 
   2   8  12       24.39       27.54     43.00 o 
   3   8  12       43.11       78.07     34.13 o 
   4   8  12       24.74       45.72     32.66 o 
   5   8  12     1037.76     1256.58     84.65 o 
   6   8  12      477.97      484.84     61.51 o 
   7   8  12      168.38      219.33     43.71 o 
   8   8  12      556.28      626.78     70.39 o 
   9   8  12       38.06       74.45     45.64 o 
  10   8  12      420.82      316.10     53.33 o 
  -1   9  12      103.14      146.08     65.42 o 
   0   9  12      505.58      636.69    103.96 o 
   1   9  12       19.73       56.73     73.50 o 
   2   9  12      508.06      616.99     95.25 o 
   3   9  12      137.99      143.44     39.35 o 
   4   9  12      670.08      805.69     79.93 o 
   5   9  12       37.99      108.54     45.80 o 
   6   9  12     1190.06     1326.01     89.23 o 
   7   9  12      186.55      306.46     52.68 o 
   8   9  12      189.13      174.65     45.58 o 
   9   9  12      265.14      303.11     54.80 o 
   1  10  12      512.72      569.26     98.68 o 
   2  10  12        6.75       -6.53     47.08 o 
   3  10  12      366.02      372.24     85.26 o 
   4  10  12       53.72       71.01     40.74 o 
   5  10  12      621.64      736.35     80.80 o 
   6  10  12        6.03        3.16     33.68 o 
   7  10  12      617.46      605.37     85.34 o 
   8  10  12        0.30       19.36     27.48 o 
   4  11  12       27.86      -22.59     55.79 o 
   5  11  12        8.97        1.96     55.73 o 
  -1  -7  13       72.70       45.10     33.91 o 
   0  -7  13      385.37      312.74     50.65 o 
   1  -7  13       34.21       28.48     86.54 o 
   2  -7  13      306.29      412.10     59.15 o 
   3  -7  13        3.29       16.98     41.80 o 
  -3  -6  13       80.39       68.63     33.02 o 
  -2  -6  13      111.40       32.80     29.22 o 
  -1  -6  13       11.01      -11.32     28.14 o 
   0  -6  13       57.12       39.55     31.21 o 
   1  -6  13       57.92      114.18    110.84 o 
   2  -6  13      143.65       91.94     36.99 o 
   3  -6  13      215.71      176.16     42.28 o 
   4  -6  13        5.01       -3.32     33.12 o 
   5  -6  13       19.80       40.17     32.92 o 
  -4  -5  13        5.26       12.93     28.48 o 
  -3  -5  13      287.73      298.94     79.33 o 
  -2  -5  13        2.41        1.64     28.48 o 
  -1  -5  13        2.86       11.13     28.32 o 
   0  -5  13        5.56       91.15     33.00 o 
   1  -5  13       18.22       24.82     35.27 o 
   2  -5  13       48.81       47.72     40.85 o 
   3  -5  13      284.02      241.77     48.72 o 
   4  -5  13       90.43       94.40     36.06 o 
   5  -5  13       70.66      160.76     39.48 o 
   6  -5  13       48.85       29.08     59.87 o 
  -4  -4  13       91.33       50.26     30.28 o 
  -3  -4  13       13.13       -5.33     29.40 o 
  -2  -4  13      153.44      191.78     40.22 o 
  -1  -4  13       12.46       13.75     26.26 o 
   0  -4  13       77.52      112.17     41.34 o 
   1  -4  13        4.43       21.69     26.95 o 
   2  -4  13      183.84      179.48     65.53 o 
   3  -4  13      220.87      282.85     49.20 o 
   4  -4  13      335.74      406.57    107.68 o 
   5  -4  13      274.80      339.39     56.07 o 
   6  -4  13      217.69      228.63     48.59 o 
   7  -4  13      289.32      299.57     53.26 o 
  -5  -3  13        1.76       42.99     30.67 o 
  -4  -3  13        7.76       18.13     28.36 o 
  -3  -3  13      274.77      300.24     54.59 o 
  -2  -3  13       10.69       76.80     93.86 o 
  -1  -3  13      434.95      466.90     78.19 o 
   0  -3  13        7.79       29.40     29.63 o 
   1  -3  13      267.48      240.11     44.05 o 
   2  -3  13       37.17       55.62     32.43 o 
   3  -3  13      456.26      429.78     57.30 o 
   4  -3  13      255.24      306.61     48.74 o 
   5  -3  13      802.04      822.84     73.75 o 
   6  -3  13      266.13      277.65     59.35 o 
   7  -3  13       72.93      102.22     42.62 o 
   8  -3  13        4.33      -13.41     35.40 o 
  -5  -2  13       56.31       84.11     38.47 o 
  -4  -2  13       61.50      107.96     36.45 o 
  -3  -2  13       56.69       80.72     34.33 o 
  -2  -2  13      571.71      469.45     59.10 o 
  -1  -2  13      219.83      213.96     56.25 o 
   0  -2  13      545.58      494.87     58.68 o 
   1  -2  13       80.23       40.75     39.65 o 
   2  -2  13      325.67      334.50     51.71 o 
   3  -2  13        3.77       34.01     29.75 o 
   4  -2  13     1324.18     1246.67     83.72 o 
   5  -2  13       74.06       62.42     35.83 o 
   6  -2  13      322.03      377.03     60.85 o 
   7  -2  13        0.13       -2.88     29.15 o 
   8  -2  13        4.02       -6.52     33.39 o 
   9  -2  13        8.68       13.06     48.82 o 
  -5  -1  13       63.98       75.91     49.47 o 
  -4  -1  13      128.12      188.86     44.05 o 
  -3  -1  13      151.26      163.90     91.63 o 
  -2  -1  13      432.93      411.82     56.38 o 
  -1  -1  13     1143.20     1147.95     77.85 o 
   0  -1  13      215.88      278.30     68.96 o 
   1  -1  13      329.57      395.69     91.38 o 
   2  -1  13      209.12      236.03    118.87 o 
   3  -1  13      248.13      256.17     45.68 o 
   4  -1  13      291.54      194.36     66.92 o 
   5  -1  13      560.67      648.22     68.74 o 
   6  -1  13        0.01      102.19    132.97 o 
   7  -1  13       34.09       27.46     31.26 o 
   8  -1  13       10.96      -21.99     39.19 o 
   9  -1  13        0.67       -6.53     40.06 o 
  -5   0  13      300.22      282.97     71.35 o 
  -4   0  13       27.93       68.56     34.00 o 
  -3   0  13      180.81      258.57     44.34 o 
  -2   0  13      172.08      200.08     39.88 o 
  -1   0  13      253.40      267.18     44.41 o 
   0   0  13      427.15      492.64     57.89 o 
   1   0  13      114.63      134.25     34.29 o 
   2   0  13      234.95      180.47     36.48 o 
   3   0  13       91.79       50.67     29.76 o 
   4   0  13       18.11        9.28     26.24 o 
   5   0  13      559.66      561.37     94.38 o 
   6   0  13      282.39      272.84     64.82 o 
   7   0  13       24.86       54.32     46.54 o 
   8   0  13      126.65      190.98     39.91 o 
   9   0  13       27.96       46.04     37.41 o 
  -5   1  13        0.07      -39.46     39.46 o 
  -4   1  13      116.10      197.57     62.48 o 
  -3   1  13        3.81        7.70     25.71 o 
  -2   1  13      173.69      198.23     40.22 o 
  -1   1  13       15.01        0.88     26.74 o 
   0   1  13      266.21      233.68     42.38 o 
   1   1  13       92.41      101.22     32.83 o 
   2   1  13      124.01      133.50     34.30 o 
   3   1  13      146.22      115.46     32.86 o 
   4   1  13        8.36       13.19     23.21 o 
   5   1  13      224.53      225.71     64.28 o 
   6   1  13      378.75      407.25     70.37 o 
   7   1  13      613.55      789.57     67.06 o 
   8   1  13      134.81      112.18     37.80 o 
   9   1  13      152.57      241.43     46.19 o 
  10   1  13        0.01       21.27     34.36 o 
  -4   2  13       93.84       68.69     52.20 o 
  -3   2  13        1.64       26.52     42.92 o 
  -2   2  13       40.31       21.92     32.64 o 
  -1   2  13        6.54       25.12     27.32 o 
   0   2  13       86.47       70.21     40.19 o 
   1   2  13     1167.31     1097.94     56.50 o 
   2   2  13       44.83       74.71     31.71 o 
   3   2  13      143.01      181.06     28.96 o 
   4   2  13      271.13      295.08     34.14 o 
   5   2  13      211.67      214.74     40.32 o 
   6   2  13     1446.74     1259.73     83.66 o 
   7   2  13      671.27      732.51     71.93 o 
   8   2  13     1012.51     1031.24    157.02 o 
   9   2  13      187.63      145.43     42.10 o 
  10   2  13      265.88      283.45     51.75 o 
  -4   3  13       78.32       63.42     62.05 o 
  -3   3  13       24.63        8.10     30.48 o 
  -2   3  13       56.44       48.44     32.83 o 
  -1   3  13        0.16       16.97     22.48 o 
   0   3  13      546.77      596.03     47.51 o 
   1   3  13       15.68       37.35     23.82 o 
   2   3  13      953.32      965.02     52.70 o 
   3   3  13       57.59      125.99     27.08 o 
   4   3  13      503.14      726.40     58.28 o 
   5   3  13      438.61      422.11     52.38 o 
   6   3  13      633.56      760.23     72.66 o 
   7   3  13      396.71      542.55    116.12 o 
   8   3  13      650.01      819.97     66.55 o 
   9   3  13      287.94      354.65     53.68 o 
  10   3  13       34.42       82.89     35.25 o 
  -4   4  13       40.56        9.20     36.47 o 
  -3   4  13      297.89      312.71     51.84 o 
  -2   4  13       46.36       45.31     31.39 o 
  -1   4  13      413.87      380.98     54.92 o 
   0   4  13       14.56       44.50     27.32 o 
   1   4  13      901.59      923.67     86.24 o 
   2   4  13        6.71        5.83     20.85 o 
   3   4  13      954.12      948.47    137.38 o 
   4   4  13       71.96       52.54     30.39 o 
   5   4  13      201.24      247.54     41.47 o 
   6   4  13        2.68       13.85     31.32 o 
   7   4  13      348.73      388.97     60.66 o 
   8   4  13       18.61       33.21     33.98 o 
   9   4  13      292.80      280.79     74.57 o 
  10   4  13        0.30      -11.73     26.52 o 
  -3   5  13      336.86      339.49     52.74 o 
  -2   5  13      342.27      319.98     53.13 o 
  -1   5  13      190.35      135.65     56.27 o 
   0   5  13      469.53      450.37     74.26 o 
   1   5  13      162.00      143.80     33.78 o 
   2   5  13      853.61      830.00    122.33 o 
   3   5  13      208.79      258.10     43.95 o 
   4   5  13      481.40      511.23    129.76 o 
   5   5  13       35.77       35.18     28.77 o 
   6   5  13      109.86      118.95     74.05 o 
   7   5  13       27.17       42.69     31.57 o 
   8   5  13      154.34      280.78     61.12 o 
   9   5  13       37.06       36.92     31.48 o 
  10   5  13      362.70      318.64     52.03 o 
  -2   6  13      370.04      271.47     83.38 o 
  -1   6  13       43.43       27.27     48.20 o 
   0   6  13       44.04       32.20     26.58 o 
   1   6  13       37.58       56.04     51.27 o 
   2   6  13      343.02      346.84     49.77 o 
   3   6  13      341.50      424.01     58.52 o 
   4   6  13      553.85      663.44     84.58 o 
   5   6  13       30.79       57.82     30.92 o 
   6   6  13        2.32       -1.79     38.32 o 
   7   6  13       30.70       57.02     30.10 o 
   8   6  13        0.02       -2.98     30.51 o 
   9   6  13      321.67      368.11     57.28 o 
  10   6  13        3.63       31.08     42.56 o 
  -2   7  13        0.08      -35.60     41.58 o 
  -1   7  13       40.75      -21.56     34.12 o 
   0   7  13       18.42       57.81     54.89 o 
   1   7  13        2.38       41.08     30.17 o 
   2   7  13        9.92       34.04     31.37 o 
   3   7  13      344.36      394.38    130.76 o 
   4   7  13       90.70      194.15     45.92 o 
   5   7  13      226.32      342.06     59.60 o 
   6   7  13      402.31      519.50     62.97 o 
   7   7  13        0.12       20.91     28.04 o 
   8   7  13      244.61      319.62     66.51 o 
   9   7  13        5.18       58.28     32.30 o 
   0   8  13      137.82      257.66     72.82 o 
   1   8  13       18.96       51.40     37.02 o 
   2   8  13        2.56       42.16     32.10 o 
   3   8  13       30.52       52.14     32.76 o 
   4   8  13      256.14      342.51     76.25 o 
   5   8  13      237.92      317.23     50.09 o 
   6   8  13      446.81      393.23     56.14 o 
   7   8  13      269.96      287.65     51.97 o 
   8   8  13       79.56       46.81     67.05 o 
   9   8  13      360.30      383.50     82.08 o 
   1   9  13      415.23      449.19     86.38 o 
   2   9  13       55.46      131.40     38.02 o 
   3   9  13      431.02      489.64     61.64 o 
   4   9  13      110.35      155.01     40.81 o 
   5   9  13     1069.28     1103.17     81.45 o 
   6   9  13      193.86      281.50     48.71 o 
   7   9  13      380.07      481.14     63.37 o 
   4  10  13      472.14      536.06     98.57 o 
   5  10  13        9.35       16.22     54.70 o 
  -1  -5  14       24.21       81.86     31.50 o 
   0  -5  14        7.97      -21.51     25.81 o 
   1  -5  14        0.16       59.63     64.14 o 
   2  -5  14      137.14       96.62     45.75 o 
   3  -5  14       70.61       54.55     93.40 o 
   4  -5  14       32.99      -19.02     28.07 o 
  -2  -4  14       53.44       36.99     57.83 o 
  -1  -4  14        3.16        1.26     40.96 o 
   0  -4  14        6.51       23.12     34.01 o 
   1  -4  14      136.55      172.70     39.62 o 
   2  -4  14      124.81      139.26     39.93 o 
   3  -4  14      296.32      277.09     50.73 o 
   4  -4  14      201.00      215.84     71.63 o 
   5  -4  14      157.29      301.45    161.89 o 
   6  -4  14      147.80      110.54     59.33 o 
  -3  -3  14        7.06       -6.95     26.46 o 
  -2  -3  14       76.15      133.74     38.93 o 
  -1  -3  14        0.35      -21.10     29.37 o 
   0  -3  14      328.41      329.95     72.42 o 
   1  -3  14       19.35       -4.78     25.55 o 
   2  -3  14      367.29      428.79     59.27 o 
   3  -3  14      105.96      136.03     39.94 o 
   4  -3  14      818.37      784.57     73.52 o 
   5  -3  14      147.99      140.56     40.71 o 
   6  -3  14      102.39       80.57     37.41 o 
   7  -3  14       14.57      -36.09     37.01 o 
  -3  -2  14      308.94      279.31     47.78 o 
  -2  -2  14        0.14        4.30     28.43 o 
  -1  -2  14      865.57      965.72    154.11 o 
   0  -2  14        0.41      -23.59     25.03 o 
   1  -2  14      214.85      259.73     74.35 o 
   2  -2  14        0.78        4.51     28.36 o 
   3  -2  14      679.30      768.76     77.59 o 
   4  -2  14       23.04        9.50     32.47 o 
   5  -2  14      414.67      454.42     86.43 o 
   6  -2  14        7.83       36.80     53.86 o 
   7  -2  14        4.23       14.93     34.87 o 
  -3  -1  14      145.19      220.93     45.26 o 
  -2  -1  14      617.41      697.54    103.74 o 
  -1  -1  14      570.85      562.17     64.74 o 
   0  -1  14      486.16      553.93     62.84 o 
   1  -1  14      141.10      129.38     55.95 o 
   2  -1  14      152.12      236.22     46.48 o 
   3  -1  14      113.41       78.11     32.92 o 
   4  -1  14      573.84      560.46     65.57 o 
   5  -1  14        4.08       -1.00     33.60 o 
   6  -1  14      125.05      154.91     42.59 o 
   7  -1  14       10.43       26.56     46.37 o 
   8  -1  14        3.80       84.96     47.46 o 
  -3   0  14       94.84      145.26     40.34 o 
  -2   0  14      372.92      394.79     97.10 o 
  -1   0  14      367.37      483.27     60.99 o 
   0   0  14       97.89      138.89     82.21 o 
   1   0  14       52.05       53.46     31.37 o 
   2   0  14        0.96       23.71     26.30 o 
   3   0  14        2.65       24.25     28.36 o 
   4   0  14      134.66      181.02     38.82 o 
   5   0  14      227.24      247.40     47.95 o 
   6   0  14       78.93       41.42     51.65 o 
   7   0  14      307.47      244.33     68.85 o 
   8   0  14        7.63      -20.14     38.21 o 
  -3   1  14       18.19       -4.84     33.43 o 
  -2   1  14        0.67       -9.04     31.41 o 
  -1   1  14       41.92       62.19     34.21 o 
   0   1  14        6.66       13.23     28.99 o 
   1   1  14      186.00      249.23     43.85 o 
   2   1  14       14.95        6.18     39.13 o 
   3   1  14        2.40       28.62     26.70 o 
   4   1  14       14.96       26.14     36.74 o 
   5   1  14      100.65      173.04     38.54 o 
   6   1  14      623.70      548.68     97.37 o 
   7   1  14      104.36       42.34     49.37 o 
   8   1  14      325.55      287.43     71.84 o 
   9   1  14        1.66      -10.44     32.21 o 
  -3   2  14       13.85       45.83     44.58 o 
  -2   2  14        2.22      -20.03     26.80 o 
  -1   2  14       24.00       53.21     31.90 o 
   0   2  14      262.54      197.70     41.48 o 
   1   2  14      125.19      118.11     35.08 o 
   2   2  14      224.51      278.52     44.47 o 
   3   2  14       63.63       95.01     34.11 o 
   4   2  14      144.52      171.39     50.40 o 
   5   2  14      473.68      519.92     75.08 o 
   6   2  14      403.49      623.94    178.06 o 
   7   2  14      658.90      827.20     69.27 o 
   8   2  14      176.61      253.09     48.14 o 
   9   2  14      390.31      444.12     60.92 o 
  -3   3  14       51.87       35.65     50.78 o 
  -2   3  14        0.75       24.17     30.62 o 
  -1   3  14      132.18      139.91     55.92 o 
   0   3  14        2.02       55.88     30.12 o 
   1   3  14     1018.08     1199.15     75.70 o 
   2   3  14       52.20       19.54     31.20 o 
   3   3  14      578.07      679.91     59.50 o 
   4   3  14      179.56      191.29     60.52 o 
   5   3  14      626.83      642.57     60.65 o 
   6   3  14      180.02      163.15     39.38 o 
   7   3  14      629.77      631.76    104.66 o 
   8   3  14      285.49      271.61     77.83 o 
   9   3  14       38.47       75.70     35.98 o 
  -2   4  14      309.13      319.08     66.02 o 
  -1   4  14        4.30       -0.37     27.62 o 
   0   4  14     1083.04     1100.99     81.49 o 
   1   4  14       15.33       23.50     24.71 o 
   2   4  14     1139.20     1083.42     67.45 o 
   3   4  14       10.28       47.39     30.07 o 
   4   4  14      400.04      502.57     64.09 o 
   5   4  14       55.38       86.82     31.88 o 
   6   4  14      163.76      281.68     46.00 o 
   7   4  14        6.98       26.06     32.20 o 
   8   4  14      370.57      363.68     56.56 o 
   9   4  14        0.12       23.22     30.35 o 
  -2   5  14      201.23      143.07     43.72 o 
  -1   5  14      174.76      218.63     49.15 o 
   0   5  14      140.29      114.25     31.31 o 
   1   5  14      320.82      391.07     43.48 o 
   2   5  14      193.60      173.26     41.33 o 
   3   5  14      453.99      513.08    104.12 o 
   4   5  14       43.24        7.19     27.09 o 
   5   5  14        1.03       55.04     34.32 o 
   6   5  14       46.27       81.82     34.72 o 
   7   5  14       98.36       95.82     36.12 o 
   8   5  14       23.73       26.84     41.20 o 
   9   5  14      370.02      332.87     54.03 o 
  -1   6  14       70.78       28.61     39.92 o 
   0   6  14        1.74       59.29     33.96 o 
   1   6  14       60.01       96.55     52.74 o 
   2   6  14       69.23      111.00     37.31 o 
   3   6  14      224.88      256.02     47.28 o 
   4   6  14      142.98      149.29     41.20 o 
   5   6  14        8.22        1.39     42.43 o 
   6   6  14       28.24      158.25     65.86 o 
   7   6  14        0.58      -20.00     26.10 o 
   8   6  14      208.97      303.55     53.78 o 
   0   7  14        0.57       -1.90     43.43 o 
   1   7  14        4.55       40.66     51.38 o 
   2   7  14       70.71       60.47     34.49 o 
   3   7  14       31.20       11.16     51.82 o 
   4   7  14      114.29      123.59     37.83 o 
   5   7  14      140.48      203.34     41.91 o 
   6   7  14        0.18       24.57     29.76 o 
   7   7  14      278.79      255.48     55.27 o 
   8   7  14        0.90       18.43     28.91 o 
   2   8  14       14.57       38.68     31.36 o 
   3   8  14      271.61      343.79     54.98 o 
   4   8  14      168.35      118.47     56.01 o 
   5   8  14      337.02      369.39     78.38 o 
   6   8  14      334.01      403.49     59.20 o 
   7   8  14       39.13       97.89     35.91 o 
   1  -4  15       75.37       82.89     50.13 o 
   2  -4  15      225.77      320.80     77.89 o 
   0  -3  15       29.42       21.39     31.11 o 
   1  -3  15      188.42      184.22     95.33 o 
   2  -3  15       84.13      115.85     37.69 o 
   3  -3  15      414.89      430.45     60.94 o 
   4  -3  15      210.04      231.73     63.41 o 
  -1  -2  15       10.39       28.20     30.63 o 
   0  -2  15      390.82      428.78     57.95 o 
   1  -2  15        0.43       33.79     31.93 o 
   2  -2  15      437.32      429.91     83.00 o 
   3  -2  15       25.25       50.14     30.23 o 
   4  -2  15      576.86      555.19     68.15 o 
   5  -2  15        1.42        0.57     29.20 o 
   6  -2  15       36.12       17.36     45.77 o 
  -1  -1  15      462.56      588.67     67.00 o 
   0  -1  15      105.60       84.67     34.61 o 
   1  -1  15       11.11       80.96     43.68 o 
   2  -1  15      107.54      133.19     39.56 o 
   3  -1  15      432.64      328.28     64.82 o 
   4  -1  15        4.41      -10.02     31.32 o 
   5  -1  15      228.23      301.66     52.42 o 
   6  -1  15       10.53       -1.92     33.22 o 
  -2   0  15      114.69      129.32     38.58 o 
  -1   0  15      181.79      240.97     46.78 o 
   0   0  15       22.73       77.27     33.45 o 
   1   0  15       41.33       59.25     36.10 o 
   2   0  15        5.48        8.78     26.02 o 
   3   0  15       29.19       17.94     31.65 o 
   4   0  15       40.67       75.63     36.85 o 
   5   0  15       73.42       58.99     65.83 o 
   6   0  15      310.39      169.16     58.84 o 
   7   0  15        4.20       98.84     46.86 o 
  -2   1  15       50.69      -10.12     36.14 o 
  -1   1  15       23.34       23.28     30.52 o 
   0   1  15       43.16       63.31     39.38 o 
   1   1  15       22.46       58.69     35.50 o 
   2   1  15        4.97       41.80     31.00 o 
   3   1  15        0.23        4.56     27.41 o 
   4   1  15        9.14       57.07     38.23 o 
   5   1  15      128.15      104.61     51.54 o 
   6   1  15       24.83        2.72     52.96 o 
   7   1  15      366.47      371.96     77.72 o 
  -1   2  15      143.36      186.66     85.97 o 
   0   2  15        3.97       19.23     33.65 o 
   1   2  15      358.08      468.25     59.17 o 
   2   2  15       79.71      125.76     43.62 o 
   3   2  15      150.71      155.17     37.64 o 
   4   2  15      176.86      245.69     66.95 o 
   5   2  15      241.85      165.95     60.41 o 
   6   2  15      614.51      811.35    116.31 o 
   7   2  15      280.52      275.29     75.44 o 
   8   2  15      332.48      371.30     79.36 o 
  -1   3  15        0.02       19.45     33.76 o 
   0   3  15      628.99      583.34     67.14 o 
   1   3  15       52.68       39.02     51.68 o 
   2   3  15      704.77      755.72     67.34 o 
   3   3  15       58.59       97.97     49.53 o 
   4   3  15      392.27      410.60     86.43 o 
   5   3  15      258.16      284.56     47.77 o 
   6   3  15      691.23      799.09    105.54 o 
   7   3  15      128.84      184.69     42.61 o 
   8   3  15      213.81      293.96     51.43 o 
   0   4  15        0.14       25.92     32.90 o 
   1   4  15      765.91     1035.97     60.15 o 
   2   4  15        1.36       32.30     42.97 o 
   3   4  15      411.55      430.95     70.65 o 
   4   4  15        3.29      -42.53     45.47 o 
   5   4  15      275.44      253.71     45.06 o 
   6   4  15       18.11       74.21     37.28 o 
   7   4  15      305.10      362.63     55.52 o 
   0   5  15      138.33      175.37     74.62 o 
   1   5  15       77.57      107.54     36.83 o 
   2   5  15      224.58      282.33    101.34 o 
   3   5  15        5.63       13.84     35.13 o 
   4   5  15       42.71       59.43     31.80 o 
   5   5  15       11.50        1.61     30.91 o 
   6   5  15        0.52        2.58     29.93 o 
   7   5  15       15.15       74.19     36.12 o 
   2   6  15      108.10       98.11     39.00 o 
   3   6  15       80.92      106.43     39.61 o 
   4   6  15        5.27       41.25     35.12 o 
   5   6  15        1.88       12.52     30.26 o 
   6   6  15       17.28       56.35     32.54 o 
   4   7  15      147.43      205.23     42.37 o 
   5   7  15        8.93       58.40     49.86 o 
   2   0  16        1.87       33.90     32.29 o 
   3   0  16       22.04        4.54     30.00 o 
   4   0  16       46.53      100.48     47.49 o 
   1   1  16        3.42      113.97     47.41 o 
   2   1  16       13.81       19.74     31.57 o 
   3   1  16        1.18        4.39     44.60 o 
   4   1  16       83.74       80.55     53.45 o 
   5   1  16      116.76      229.74     63.14 o 
   2   2  16      141.40       88.66     36.28 o 
   3   2  16       81.19      134.93     57.20 o 
   4   2  16      179.52      193.65     62.05 o 
   5   2  16      428.93      591.03    100.36 o 
   2   3  16       40.43      124.20     48.93 o 
   3   3  16      239.47      325.48     73.10 o 
   4   3  16       51.48       61.56     46.26 o 
   5   3  16      310.76      357.86     76.96 o 
   4   4  16      116.75      169.98     62.86 o 
                                                 
